# Supplementary material for: Dual-Capped Helical Interface Mimics
Source: J Am Chem Soc. 2024 Apr 4;146(15):10331–41. doi: 10.1021/jacs.3c11717 (PMC11027154; doi:10.1021/jacs.3c11717)
Supplement: Supplementary file 2 — ja3c11717_si_002.zip [file ja3c11717_si_002.zip]

Archive with 4 entries (4 files):
- L17-200ns.mpeg
- BAMM17-200ns.mpeg
- BSM17-200ns.mpeg
- Dual17-200ns.mpeg
