# Supplementary material for: Dual-Capped Helical Interface Mimics
Source: J Am Chem Soc. 2024 Apr 4;146(15):10331–41. doi: 10.1021/jacs.3c11717 (PMC11027154; doi:10.1021/jacs.3c11717)
Supplement: Supplementary file 4 — ja3c11717_si_004.pdb [file ja3c11717_si_004.pdb]

MODEL        1
ATOM      1  N   CYS A 330     -63.977 107.041  11.389  0.00  0.00      A    N1+
ATOM      2  CA  CYS A 330     -64.130 106.680  12.844  0.00  0.00      A    C  
ATOM      3  C   CYS A 330     -63.306 107.756  13.576  0.00  0.00      A    C  
ATOM      4  O   CYS A 330     -62.106 107.924  13.332  0.00  0.00      A    O  
ATOM      5  CB  CYS A 330     -63.729 105.240  13.220  0.00  0.00      A    C  
ATOM      6  C01 CYS A 330     -65.518 104.083  15.143  0.00  0.00      A    C  
ATOM      7  S01 CYS A 330     -63.871 104.854  15.006  0.00  0.00      A    S  
ATOM      8  C02 CYS A 330     -67.367 105.340  13.943  0.00  0.00      A    C  
ATOM      9  C03 CYS A 330     -68.516 106.137  13.953  0.00  0.00      A    C  
ATOM     10  C04 CYS A 330     -68.959 106.677  15.160  0.00  0.00      A    C  
ATOM     11  C05 CYS A 330     -68.232 106.498  16.336  0.00  0.00      A    C  
ATOM     12  C06 CYS A 330     -67.098 105.678  16.319  0.00  0.00      A    C  
ATOM     13  C07 CYS A 330     -66.672 105.078  15.128  0.00  0.00      A    C  
ATOM     14  HA  CYS A 330     -65.196 106.808  13.029  0.00  0.00      A    H  
ATOM     15  HB2 CYS A 330     -64.359 104.551  12.666  0.00  0.00      A    H  
ATOM     16  HB3 CYS A 330     -62.702 105.048  12.911  0.00  0.00      A    H  
ATOM     17  H1  CYS A 330     -64.652 106.570  10.813  0.00  0.00      A    H  
ATOM     18  H2  CYS A 330     -64.128 108.060  11.301  0.00  0.00      A    H  
ATOM     19  H3  CYS A 330     -63.047 106.840  11.064  0.00  0.00      A    H  
ATOM     20  H02 CYS A 330     -67.007 104.932  13.012  0.00  0.00      A    H  
ATOM     21  H04 CYS A 330     -69.859 107.267  15.167  0.00  0.00      A    H  
ATOM     22  H06 CYS A 330     -66.550 105.501  17.235  0.00  0.00      A    H  
ATOM     23 H012 CYS A 330     -65.647 103.335  14.360  0.00  0.00      A    H  
ATOM     24 H013 CYS A 330     -65.553 103.521  16.077  0.00  0.00      A    H  
ATOM     25  N   ASP A 331     -64.039 108.558  14.344  0.00  0.00      A    N  
ATOM     26  CA  ASP A 331     -63.760 109.975  14.589  0.00  0.00      A    C  
ATOM     27  C   ASP A 331     -65.001 110.584  15.256  0.00  0.00      A    C  
ATOM     28  O   ASP A 331     -66.091 110.011  15.182  0.00  0.00      A    O  
ATOM     29  CB  ASP A 331     -63.451 110.823  13.311  0.00  0.00      A    C  
ATOM     30  C01 ASP A 331     -64.438 110.661  12.150  0.00  0.00      A    C  
ATOM     31  O01 ASP A 331     -65.337 111.518  12.033  0.00  0.00      A    O1-
ATOM     32  O03 ASP A 331     -64.315 109.671  11.392  0.00  0.00      A    O  
ATOM     33  H   ASP A 331     -64.977 108.249  14.570  0.00  0.00      A    H  
ATOM     34  HA  ASP A 331     -62.919 110.039  15.282  0.00  0.00      A    H  
ATOM     35  H02 ASP A 331     -63.399 111.886  13.563  0.00  0.00      A    H  
ATOM     36  H03 ASP A 331     -62.449 110.609  12.940  0.00  0.00      A    H  
ATOM     37  N   ALA A 332     -64.802 111.764  15.853  0.00  0.00      A    N  
ATOM     38  CA  ALA A 332     -65.819 112.592  16.495  0.00  0.00      A    C  
ATOM     39  C   ALA A 332     -67.007 112.942  15.581  0.00  0.00      A    C  
ATOM     40  O   ALA A 332     -68.152 112.779  15.997  0.00  0.00      A    O  
ATOM     41  CB  ALA A 332     -65.143 113.873  17.002  0.00  0.00      A    C  
ATOM     42  H   ALA A 332     -63.869 112.150  15.846  0.00  0.00      A    H  
ATOM     43  HA  ALA A 332     -66.212 112.039  17.350  0.00  0.00      A    H  
ATOM     44  HB1 ALA A 332     -65.873 114.580  17.399  0.00  0.00      A    H  
ATOM     45  HB2 ALA A 332     -64.433 113.654  17.800  0.00  0.00      A    H  
ATOM     46  HB3 ALA A 332     -64.598 114.366  16.194  0.00  0.00      A    H  
ATOM     47  N   SER A 333     -66.729 113.390  14.352  0.00  0.00      A    N  
ATOM     48  CA  SER A 333     -67.721 113.730  13.338  0.00  0.00      A    C  
ATOM     49  C   SER A 333     -68.605 112.542  12.914  0.00  0.00      A    C  
ATOM     50  O   SER A 333     -69.806 112.735  12.730  0.00  0.00      A    O  
ATOM     51  CB  SER A 333     -67.016 114.437  12.162  0.00  0.00      A    C  
ATOM     52  O01 SER A 333     -65.635 114.097  12.051  0.00  0.00      A    O  
ATOM     53  H   SER A 333     -65.782 113.482  14.010  0.00  0.00      A    H  
ATOM     54  HA  SER A 333     -68.397 114.463  13.780  0.00  0.00      A    H  
ATOM     55  HB2 SER A 333     -67.505 114.186  11.224  0.00  0.00      A    H  
ATOM     56  HB3 SER A 333     -67.132 115.515  12.285  0.00  0.00      A    H  
ATOM     57  H01 SER A 333     -65.561 113.110  11.962  0.00  0.00      A    H  
ATOM     58  N   CYS A 334     -68.033 111.334  12.835  0.00  0.00      A    N  
ATOM     59  CA  CYS A 334     -68.748 110.067  12.645  0.00  0.00      A    C  
ATOM     60  C   CYS A 334     -69.767 109.834  13.777  0.00  0.00      A    C  
ATOM     61  O   CYS A 334     -70.929 109.544  13.493  0.00  0.00      A    O  
ATOM     62  CB  CYS A 334     -67.767 108.879  12.540  0.00  0.00      A    C  
ATOM     63  CD2 CYS A 334     -69.283 106.445  12.674  0.00  0.00      A    C  
ATOM     64  S01 CYS A 334     -68.322 107.473  11.511  0.00  0.00      A    S  
ATOM     65  H   CYS A 334     -67.011 111.289  12.847  0.00  0.00      A    H  
ATOM     66  HA  CYS A 334     -69.287 110.159  11.700  0.00  0.00      A    H  
ATOM     67  HB2 CYS A 334     -66.842 109.231  12.098  0.00  0.00      A    H  
ATOM     68  HB3 CYS A 334     -67.478 108.524  13.524  0.00  0.00      A    H  
ATOM     69 HD22 CYS A 334     -70.222 106.952  12.910  0.00  0.00      A    H  
ATOM     70 HD23 CYS A 334     -69.552 105.510  12.182  0.00  0.00      A    H  
ATOM     71  N   CYS A 335     -69.323 110.002  15.033  0.00  0.00      A    N  
ATOM     72  CA  CYS A 335     -70.150 109.904  16.237  0.00  0.00      A    C  
ATOM     73  C   CYS A 335     -71.308 110.919  16.208  0.00  0.00      A    C  
ATOM     74  O   CYS A 335     -72.463 110.513  16.316  0.00  0.00      A    O  
ATOM     75  CB  CYS A 335     -69.338 110.009  17.550  0.00  0.00      A    C  
ATOM     76  CD2 CYS A 335     -68.676 107.197  17.613  0.00  0.00      A    C  
ATOM     77  S01 CYS A 335     -67.927 108.856  17.728  0.00  0.00      A    S  
ATOM     78  H   CYS A 335     -68.342 110.199  15.195  0.00  0.00      A    H  
ATOM     79  HA  CYS A 335     -70.626 108.925  16.229  0.00  0.00      A    H  
ATOM     80  HB2 CYS A 335     -68.940 111.016  17.677  0.00  0.00      A    H  
ATOM     81  HB3 CYS A 335     -70.002 109.842  18.391  0.00  0.00      A    H  
ATOM     82 HD22 CYS A 335     -68.362 106.606  18.475  0.00  0.00      A    H  
ATOM     83 HD23 CYS A 335     -69.764 107.247  17.676  0.00  0.00      A    H  
ATOM     84  N   ILE A 336     -70.996 112.201  15.984  0.00  0.00      A    N  
ATOM     85  CA  ILE A 336     -71.919 113.296  15.759  0.00  0.00      A    C  
ATOM     86  C   ILE A 336     -72.946 113.038  14.628  0.00  0.00      A    C  
ATOM     87  O   ILE A 336     -74.136 113.273  14.840  0.00  0.00      A    O  
ATOM     88  CB  ILE A 336     -71.068 114.594  15.590  0.00  0.00      A    C  
ATOM     89  C01 ILE A 336     -70.921 115.323  16.938  0.00  0.00      A    C  
ATOM     90  C02 ILE A 336     -70.285 114.526  18.089  0.00  0.00      A    C  
ATOM     91  C03 ILE A 336     -71.523 115.562  14.497  0.00  0.00      A    C  
ATOM     92  H   ILE A 336     -70.033 112.522  15.955  0.00  0.00      A    H  
ATOM     93  HA  ILE A 336     -72.526 113.420  16.653  0.00  0.00      A    H  
ATOM     94  HB  ILE A 336     -70.058 114.325  15.290  0.00  0.00      A    H  
ATOM     95 H012 ILE A 336     -70.338 116.231  16.795  0.00  0.00      A    H  
ATOM     96 H013 ILE A 336     -71.915 115.616  17.249  0.00  0.00      A    H  
ATOM     97 H021 ILE A 336     -70.026 115.190  18.914  0.00  0.00      A    H  
ATOM     98 H022 ILE A 336     -70.967 113.774  18.486  0.00  0.00      A    H  
ATOM     99 H023 ILE A 336     -69.369 114.027  17.783  0.00  0.00      A    H  
ATOM    100 H031 ILE A 336     -71.008 116.521  14.554  0.00  0.00      A    H  
ATOM    101 H032 ILE A 336     -71.281 115.130  13.524  0.00  0.00      A    H  
ATOM    102 H033 ILE A 336     -72.596 115.737  14.576  0.00  0.00      A    H  
ATOM    103  N   ARG A 337     -72.501 112.508  13.483  0.00  0.00      A    N  
ATOM    104  CA  ARG A 337     -73.336 112.119  12.356  0.00  0.00      A    C  
ATOM    105  C   ARG A 337     -74.312 110.983  12.725  0.00  0.00      A    C  
ATOM    106  O   ARG A 337     -75.505 111.123  12.464  0.00  0.00      A    O  
ATOM    107  CB  ARG A 337     -72.404 111.814  11.163  0.00  0.00      A    C  
ATOM    108  C01 ARG A 337     -73.075 111.177   9.945  0.00  0.00      A    C  
ATOM    109  N01 ARG A 337     -72.783 110.530   7.552  0.00  0.00      A    N1+
ATOM    110  C02 ARG A 337     -72.093 110.929   8.790  0.00  0.00      A    C  
ATOM    111  N02 ARG A 337     -72.980 109.684   5.414  0.00  0.00      A    N  
ATOM    112  C03 ARG A 337     -72.218 109.987   6.464  0.00  0.00      A    C  
ATOM    113  N03 ARG A 337     -70.905 109.749   6.417  0.00  0.00      A    N  
ATOM    114  H   ARG A 337     -71.507 112.364  13.331  0.00  0.00      A    H  
ATOM    115  HA  ARG A 337     -73.938 112.990  12.089  0.00  0.00      A    H  
ATOM    116  HB2 ARG A 337     -71.921 112.744  10.859  0.00  0.00      A    H  
ATOM    117  HB3 ARG A 337     -71.602 111.148  11.481  0.00  0.00      A    H  
ATOM    118  H01 ARG A 337     -73.771 110.752   7.527  0.00  0.00      A    H  
ATOM    119 H012 ARG A 337     -73.404 110.208  10.312  0.00  0.00      A    H  
ATOM    120 H013 ARG A 337     -73.962 111.722   9.617  0.00  0.00      A    H  
ATOM    121 H021 ARG A 337     -73.979 109.841   5.405  0.00  0.00      A    H  
ATOM    122 H022 ARG A 337     -71.518 110.043   9.062  0.00  0.00      A    H  
ATOM    123 H022 ARG A 337     -72.602 109.275   4.571  0.00  0.00      A    H  
ATOM    124 H023 ARG A 337     -71.371 111.735   8.656  0.00  0.00      A    H  
ATOM    125 H031 ARG A 337     -70.459 109.341   5.608  0.00  0.00      A    H  
ATOM    126 H032 ARG A 337     -70.297 109.974   7.188  0.00  0.00      A    H  
ATOM    127  N   GLU A 338     -73.806 109.915  13.358  0.00  0.00      A    N  
ATOM    128  CA  GLU A 338     -74.609 108.794  13.856  0.00  0.00      A    C  
ATOM    129  C   GLU A 338     -75.646 109.211  14.918  0.00  0.00      A    C  
ATOM    130  O   GLU A 338     -76.796 108.782  14.837  0.00  0.00      A    O  
ATOM    131  CB  GLU A 338     -73.694 107.659  14.356  0.00  0.00      A    C  
ATOM    132  C01 GLU A 338     -73.054 106.805  13.239  0.00  0.00      A    C  
ATOM    133  O01 GLU A 338     -73.783 105.719  11.248  0.00  0.00      A    O1-
ATOM    134  C02 GLU A 338     -74.037 105.943  12.448  0.00  0.00      A    C  
ATOM    135  O03 GLU A 338     -75.024 105.460  13.037  0.00  0.00      A    O  
ATOM    136  H   GLU A 338     -72.805 109.867  13.531  0.00  0.00      A    H  
ATOM    137  HA  GLU A 338     -75.175 108.405  13.015  0.00  0.00      A    H  
ATOM    138  HB2 GLU A 338     -72.879 108.100  14.920  0.00  0.00      A    H  
ATOM    139  HB3 GLU A 338     -74.232 107.017  15.058  0.00  0.00      A    H  
ATOM    140 H012 GLU A 338     -72.514 107.454  12.548  0.00  0.00      A    H  
ATOM    141 H013 GLU A 338     -72.315 106.137  13.681  0.00  0.00      A    H  
ATOM    142  N   ILE A 339     -75.251 110.079  15.860  0.00  0.00      A    N  
ATOM    143  CA  ILE A 339     -76.106 110.683  16.863  0.00  0.00      A    C  
ATOM    144  C   ILE A 339     -77.210 111.558  16.224  0.00  0.00      A    C  
ATOM    145  O   ILE A 339     -78.368 111.442  16.622  0.00  0.00      A    O  
ATOM    146  CB  ILE A 339     -75.219 111.426  17.906  0.00  0.00      A    C  
ATOM    147  C01 ILE A 339     -74.493 110.459  18.870  0.00  0.00      A    C  
ATOM    148  C02 ILE A 339     -75.406 109.640  19.796  0.00  0.00      A    C  
ATOM    149  C03 ILE A 339     -75.918 112.544  18.667  0.00  0.00      A    C  
ATOM    150  H   ILE A 339     -74.302 110.435  15.899  0.00  0.00      A    H  
ATOM    151  HA  ILE A 339     -76.640 109.916  17.408  0.00  0.00      A    H  
ATOM    152  HB  ILE A 339     -74.431 111.931  17.346  0.00  0.00      A    H  
ATOM    153 H012 ILE A 339     -73.896 109.756  18.289  0.00  0.00      A    H  
ATOM    154 H013 ILE A 339     -73.773 111.017  19.469  0.00  0.00      A    H  
ATOM    155 H021 ILE A 339     -76.404 110.066  19.894  0.00  0.00      A    H  
ATOM    156 H022 ILE A 339     -75.517 108.625  19.414  0.00  0.00      A    H  
ATOM    157 H023 ILE A 339     -74.981 109.568  20.798  0.00  0.00      A    H  
ATOM    158 H031 ILE A 339     -75.248 113.066  19.351  0.00  0.00      A    H  
ATOM    159 H032 ILE A 339     -76.226 113.231  17.894  0.00  0.00      A    H  
ATOM    160 H033 ILE A 339     -76.800 112.210  19.213  0.00  0.00      A    H  
ATOM    161  N   SER A 340     -76.859 112.370  15.215  0.00  0.00      A    N  
ATOM    162  CA  SER A 340     -77.818 113.163  14.445  0.00  0.00      A    C  
ATOM    163  C   SER A 340     -78.817 112.246  13.712  0.00  0.00      A    C  
ATOM    164  O   SER A 340     -80.019 112.382  13.933  0.00  0.00      A    O  
ATOM    165  CB  SER A 340     -77.075 114.145  13.508  0.00  0.00      A    C  
ATOM    166  O01 SER A 340     -77.899 115.204  13.041  0.00  0.00      A    O  
ATOM    167  H   SER A 340     -75.880 112.457  14.955  0.00  0.00      A    H  
ATOM    168  HA  SER A 340     -78.382 113.754  15.171  0.00  0.00      A    H  
ATOM    169  HB2 SER A 340     -76.240 114.605  14.037  0.00  0.00      A    H  
ATOM    170  HB3 SER A 340     -76.648 113.619  12.652  0.00  0.00      A    H  
ATOM    171  H01 SER A 340     -78.553 114.855  12.380  0.00  0.00      A    H  
ATOM    172  N   LEU A 341     -78.304 111.267  12.947  0.00  0.00      A    N  
ATOM    173  CA  LEU A 341     -79.087 110.275  12.207  0.00  0.00      A    C  
ATOM    174  C   LEU A 341     -80.094 109.516  13.083  0.00  0.00      A    C  
ATOM    175  O   LEU A 341     -81.266 109.458  12.714  0.00  0.00      A    O  
ATOM    176  CB  LEU A 341     -78.153 109.288  11.468  0.00  0.00      A    C  
ATOM    177  C01 LEU A 341     -77.626 109.817  10.117  0.00  0.00      A    C  
ATOM    178  C02 LEU A 341     -78.750 109.901   9.059  0.00  0.00      A    C  
ATOM    179  C03 LEU A 341     -76.415 108.996   9.624  0.00  0.00      A    C  
ATOM    180  H   LEU A 341     -77.294 111.199  12.845  0.00  0.00      A    H  
ATOM    181  HA  LEU A 341     -79.672 110.827  11.469  0.00  0.00      A    H  
ATOM    182  HB2 LEU A 341     -77.325 109.034  12.130  0.00  0.00      A    H  
ATOM    183  HB3 LEU A 341     -78.666 108.342  11.283  0.00  0.00      A    H  
ATOM    184  H01 LEU A 341     -77.264 110.832  10.289  0.00  0.00      A    H  
ATOM    185 H021 LEU A 341     -79.683 109.469   9.420  0.00  0.00      A    H  
ATOM    186 H022 LEU A 341     -78.966 110.936   8.798  0.00  0.00      A    H  
ATOM    187 H023 LEU A 341     -78.502 109.386   8.130  0.00  0.00      A    H  
ATOM    188 H031 LEU A 341     -75.592 109.654   9.347  0.00  0.00      A    H  
ATOM    189 H032 LEU A 341     -76.034 108.318  10.389  0.00  0.00      A    H  
ATOM    190 H033 LEU A 341     -76.644 108.383   8.752  0.00  0.00      A    H  
ATOM    191  N   LEU A 342     -79.659 108.984  14.234  0.00  0.00      A    N  
ATOM    192  CA  LEU A 342     -80.527 108.230  15.143  0.00  0.00      A    C  
ATOM    193  C   LEU A 342     -81.697 109.078  15.677  0.00  0.00      A    C  
ATOM    194  O   LEU A 342     -82.830 108.602  15.682  0.00  0.00      A    O  
ATOM    195  CB  LEU A 342     -79.673 107.487  16.205  0.00  0.00      A    C  
ATOM    196  C01 LEU A 342     -78.216 107.529  18.285  0.00  0.00      A    C  
ATOM    197  C06 LEU A 342     -80.707 107.941  18.529  0.00  0.00      A    C  
ATOM    198  C08 LEU A 342     -79.476 108.104  17.612  0.00  0.00      A    C  
ATOM    199  H   LEU A 342     -78.676 109.050  14.487  0.00  0.00      A    H  
ATOM    200  HA  LEU A 342     -80.978 107.449  14.527  0.00  0.00      A    H  
ATOM    201  HB2 LEU A 342     -80.075 106.481  16.327  0.00  0.00      A    H  
ATOM    202  HB3 LEU A 342     -78.695 107.332  15.759  0.00  0.00      A    H  
ATOM    203  H08 LEU A 342     -79.279 109.168  17.490  0.00  0.00      A    H  
ATOM    204 H011 LEU A 342     -78.398 106.540  18.705  0.00  0.00      A    H  
ATOM    205 H012 LEU A 342     -77.378 107.442  17.589  0.00  0.00      A    H  
ATOM    206 H013 LEU A 342     -77.890 108.177  19.099  0.00  0.00      A    H  
ATOM    207 H061 LEU A 342     -80.456 107.471  19.481  0.00  0.00      A    H  
ATOM    208 H062 LEU A 342     -81.145 108.912  18.761  0.00  0.00      A    H  
ATOM    209 H063 LEU A 342     -81.489 107.335  18.071  0.00  0.00      A    H  
ATOM    210  N   CYS A 343     -81.422 110.338  16.031  0.00  0.00      A    N  
ATOM    211  CA  CYS A 343     -82.418 111.307  16.503  0.00  0.00      A    C  
ATOM    212  C   CYS A 343     -83.346 111.785  15.365  0.00  0.00      A    C  
ATOM    213  O   CYS A 343     -84.545 111.969  15.593  0.00  0.00      A    O  
ATOM    214  CB  CYS A 343     -81.759 112.499  17.233  0.00  0.00      A    C  
ATOM    215  C01 CYS A 343     -81.977 112.574  20.098  0.00  0.00      A    C  
ATOM    216  S01 CYS A 343     -80.907 111.959  18.758  0.00  0.00      A    S  
ATOM    217  C02 CYS A 343     -83.761 110.757  19.954  0.00  0.00      A    C  
ATOM    218  C03 CYS A 343     -85.101 110.350  19.952  0.00  0.00      A    C  
ATOM    219  C04 CYS A 343     -86.107 111.314  20.047  0.00  0.00      A    C  
ATOM    220  C05 CYS A 343     -85.790 112.672  20.095  0.00  0.00      A    C  
ATOM    221  C06 CYS A 343     -84.452 113.067  20.065  0.00  0.00      A    C  
ATOM    222  C07 CYS A 343     -83.429 112.116  20.015  0.00  0.00      A    C  
ATOM    223  C08 CYS A 343     -86.896 113.709  20.197  0.00  0.00      A    C  
ATOM    224  C10 CYS A 343     -85.466 108.872  19.857  0.00  0.00      A    C  
ATOM    225  H   CYS A 343     -80.461 110.656  15.979  0.00  0.00      A    H  
ATOM    226  HA  CYS A 343     -83.060 110.794  17.222  0.00  0.00      A    H  
ATOM    227  HB2 CYS A 343     -81.018 112.968  16.582  0.00  0.00      A    H  
ATOM    228  HB3 CYS A 343     -82.487 113.273  17.478  0.00  0.00      A    H  
ATOM    229  H02 CYS A 343     -82.972 110.019  19.914  0.00  0.00      A    H  
ATOM    230  H04 CYS A 343     -87.145 111.009  20.063  0.00  0.00      A    H  
ATOM    231  H06 CYS A 343     -84.211 114.120  20.098  0.00  0.00      A    H  
ATOM    232 H012 CYS A 343     -81.561 112.236  21.048  0.00  0.00      A    H  
ATOM    233 H013 CYS A 343     -81.920 113.664  20.104  0.00  0.00      A    H  
ATOM    234 H082 CYS A 343     -86.497 114.671  20.521  0.00  0.00      A    H  
ATOM    235 H083 CYS A 343     -87.608 113.403  20.964  0.00  0.00      A    H  
ATOM    236 H102 CYS A 343     -85.884 108.549  20.811  0.00  0.00      A    H  
ATOM    237 H103 CYS A 343     -84.576 108.268  19.676  0.00  0.00      A    H  
ATOM    238  N   GLU A 344     -82.800 111.935  14.151  0.00  0.00      A    N  
ATOM    239  CA  GLU A 344     -83.538 112.293  12.940  0.00  0.00      A    C  
ATOM    240  C   GLU A 344     -84.509 111.184  12.498  0.00  0.00      A    C  
ATOM    241  O   GLU A 344     -85.675 111.475  12.231  0.00  0.00      A    O  
ATOM    242  CB  GLU A 344     -82.567 112.696  11.810  0.00  0.00      A    C  
ATOM    243  C01 GLU A 344     -81.959 114.109  11.970  0.00  0.00      A    C  
ATOM    244  O01 GLU A 344     -79.709 114.503  11.272  0.00  0.00      A    O1-
ATOM    245  C02 GLU A 344     -80.900 114.405  10.911  0.00  0.00      A    C  
ATOM    246  O03 GLU A 344     -81.275 114.556   9.731  0.00  0.00      A    O  
ATOM    247  H   GLU A 344     -81.799 111.787  14.039  0.00  0.00      A    H  
ATOM    248  HA  GLU A 344     -84.158 113.151  13.187  0.00  0.00      A    H  
ATOM    249  HB2 GLU A 344     -81.764 111.963  11.741  0.00  0.00      A    H  
ATOM    250  HB3 GLU A 344     -83.083 112.646  10.851  0.00  0.00      A    H  
ATOM    251  H01 GLU A 344     -81.520 114.251  12.957  0.00  0.00      A    H  
ATOM    252  H03 GLU A 344     -82.749 114.857  11.891  0.00  0.00      A    H  
ATOM    253  N   TYR A 345     -84.039 109.931  12.497  0.00  0.00      A    N  
ATOM    254  CA  TYR A 345     -84.852 108.737  12.241  0.00  0.00      A    C  
ATOM    255  C   TYR A 345     -85.894 108.468  13.346  0.00  0.00      A    C  
ATOM    256  O   TYR A 345     -86.955 107.916  13.054  0.00  0.00      A    O  
ATOM    257  CB  TYR A 345     -83.934 107.518  12.029  0.00  0.00      A    C  
ATOM    258  C01 TYR A 345     -83.534 107.271  10.587  0.00  0.00      A    C  
ATOM    259  O01 TYR A 345     -82.510 106.443   6.613  0.00  0.00      A    O  
ATOM    260  C02 TYR A 345     -84.289 106.350   9.839  0.00  0.00      A    C  
ATOM    261  C03 TYR A 345     -83.943 106.067   8.511  0.00  0.00      A    C  
ATOM    262  C04 TYR A 345     -82.847 106.715   7.907  0.00  0.00      A    C  
ATOM    263  C05 TYR A 345     -82.097 107.651   8.646  0.00  0.00      A    C  
ATOM    264  C06 TYR A 345     -82.439 107.927   9.984  0.00  0.00      A    C  
ATOM    265  H   TYR A 345     -83.054 109.776  12.705  0.00  0.00      A    H  
ATOM    266  HA  TYR A 345     -85.409 108.904  11.317  0.00  0.00      A    H  
ATOM    267  HB2 TYR A 345     -83.065 107.540  12.685  0.00  0.00      A    H  
ATOM    268  HB3 TYR A 345     -84.480 106.619  12.312  0.00  0.00      A    H  
ATOM    269  H01 TYR A 345     -83.092 105.787   6.202  0.00  0.00      A    H  
ATOM    270  H02 TYR A 345     -85.138 105.850  10.281  0.00  0.00      A    H  
ATOM    271  H03 TYR A 345     -84.546 105.341   7.997  0.00  0.00      A    H  
ATOM    272  H05 TYR A 345     -81.253 108.162   8.199  0.00  0.00      A    H  
ATOM    273  H06 TYR A 345     -81.852 108.645  10.531  0.00  0.00      A    H  
ATOM    274  N   CYS A 346     -85.597 108.895  14.580  0.00  0.00      A    N  
ATOM    275  CA  CYS A 346     -86.522 108.884  15.725  0.00  0.00      A    C  
ATOM    276  C   CYS A 346     -87.699 109.875  15.521  0.00  0.00      A    C  
ATOM    277  O   CYS A 346     -88.784 109.653  16.059  0.00  0.00      A    O  
ATOM    278  CB  CYS A 346     -85.780 109.117  17.066  0.00  0.00      A    C  
ATOM    279  S01 CYS A 346     -86.684 108.526  18.536  0.00  0.00      A    S  
ATOM    280  H   CYS A 346     -84.663 109.257  14.731  0.00  0.00      A    H  
ATOM    281  HA  CYS A 346     -86.950 107.880  15.759  0.00  0.00      A    H  
ATOM    282  HB2 CYS A 346     -84.844 108.564  17.067  0.00  0.00      A    H  
ATOM    283  HB3 CYS A 346     -85.514 110.166  17.190  0.00  0.00      A    H  
ATOM    284  N   GLY A 347     -87.493 110.904  14.686  0.00  0.00      A    N  
ATOM    285  CA  GLY A 347     -88.532 111.801  14.181  0.00  0.00      A    C  
ATOM    286  C   GLY A 347     -88.376 113.220  14.738  0.00  0.00      A    C  
ATOM    287  O   GLY A 347     -89.254 114.057  14.527  0.00  0.00      A    O  
ATOM    288  H   GLY A 347     -86.570 111.038  14.297  0.00  0.00      A    H  
ATOM    289  HA2 GLY A 347     -88.439 111.852  13.098  0.00  0.00      A    H  
ATOM    290  HA3 GLY A 347     -89.531 111.427  14.398  0.00  0.00      A    H  
ATOM    291  N   CYS A 348     -87.272 113.502  15.435  0.00  0.00      A    N  
ATOM    292  CA  CYS A 348     -86.965 114.763  16.107  0.00  0.00      A    C  
ATOM    293  C   CYS A 348     -85.991 115.668  15.303  0.00  0.00      A    C  
ATOM    294  O   CYS A 348     -85.373 116.576  15.853  0.00  0.00      A    O  
ATOM    295  CB  CYS A 348     -86.425 114.439  17.510  0.00  0.00      A    C  
ATOM    296  N01 CYS A 348     -85.831 115.469  14.005  0.00  0.00      A    N  
ATOM    297  S01 CYS A 348     -87.778 113.908  18.620  0.00  0.00      A    S  
ATOM    298  H   CYS A 348     -86.566 112.796  15.591  0.00  0.00      A    H  
ATOM    299  HA  CYS A 348     -87.869 115.364  16.219  0.00  0.00      A    H  
ATOM    300  HB2 CYS A 348     -85.657 113.666  17.439  0.00  0.00      A    H  
ATOM    301  HB3 CYS A 348     -85.936 115.299  17.946  0.00  0.00      A    H  
ATOM    302 H011 CYS A 348     -86.406 114.805  13.512  0.00  0.00      A    H  
ATOM    303 H012 CYS A 348     -85.174 116.048  13.514  0.00  0.00      A    H  
TER   
ENDMDL
MODEL        2
ATOM    304  N   CYS A 330     -63.229 105.862  12.229  0.00  0.00      A    N1+
ATOM    305  CA  CYS A 330     -63.907 106.337  13.486  0.00  0.00      A    C  
ATOM    306  C   CYS A 330     -63.311 107.729  13.800  0.00  0.00      A    C  
ATOM    307  O   CYS A 330     -62.142 107.993  13.497  0.00  0.00      A    O  
ATOM    308  CB  CYS A 330     -63.727 105.378  14.682  0.00  0.00      A    C  
ATOM    309  C01 CYS A 330     -65.911 103.843  15.601  0.00  0.00      A    C  
ATOM    310  S01 CYS A 330     -64.561 103.791  14.373  0.00  0.00      A    S  
ATOM    311  C02 CYS A 330     -67.469 105.250  14.136  0.00  0.00      A    C  
ATOM    312  C03 CYS A 330     -68.547 106.132  14.000  0.00  0.00      A    C  
ATOM    313  C04 CYS A 330     -69.087 106.725  15.139  0.00  0.00      A    C  
ATOM    314  C05 CYS A 330     -68.512 106.528  16.393  0.00  0.00      A    C  
ATOM    315  C06 CYS A 330     -67.442 105.636  16.517  0.00  0.00      A    C  
ATOM    316  C07 CYS A 330     -66.946 104.952  15.401  0.00  0.00      A    C  
ATOM    317  HA  CYS A 330     -64.962 106.452  13.228  0.00  0.00      A    H  
ATOM    318  HB2 CYS A 330     -62.667 105.184  14.860  0.00  0.00      A    H  
ATOM    319  HB3 CYS A 330     -64.116 105.818  15.603  0.00  0.00      A    H  
ATOM    320  H1  CYS A 330     -63.774 106.095  11.416  0.00  0.00      A    H  
ATOM    321  H2  CYS A 330     -62.335 106.324  12.173  0.00  0.00      A    H  
ATOM    322  H3  CYS A 330     -63.091 104.866  12.266  0.00  0.00      A    H  
ATOM    323  H02 CYS A 330     -67.036 104.800  13.258  0.00  0.00      A    H  
ATOM    324  H04 CYS A 330     -69.943 107.367  15.033  0.00  0.00      A    H  
ATOM    325  H06 CYS A 330     -67.008 105.460  17.490  0.00  0.00      A    H  
ATOM    326 H012 CYS A 330     -66.433 102.885  15.573  0.00  0.00      A    H  
ATOM    327 H013 CYS A 330     -65.460 103.921  16.592  0.00  0.00      A    H  
ATOM    328  N   ASP A 331     -64.138 108.582  14.412  0.00  0.00      A    N  
ATOM    329  CA  ASP A 331     -63.847 109.975  14.782  0.00  0.00      A    C  
ATOM    330  C   ASP A 331     -65.113 110.583  15.409  0.00  0.00      A    C  
ATOM    331  O   ASP A 331     -66.188 109.981  15.345  0.00  0.00      A    O  
ATOM    332  CB  ASP A 331     -63.329 110.906  13.640  0.00  0.00      A    C  
ATOM    333  C01 ASP A 331     -64.167 110.959  12.364  0.00  0.00      A    C  
ATOM    334  O01 ASP A 331     -63.666 110.528  11.306  0.00  0.00      A    O1-
ATOM    335  O03 ASP A 331     -65.271 111.540  12.414  0.00  0.00      A    O  
ATOM    336  H   ASP A 331     -65.045 108.245  14.719  0.00  0.00      A    H  
ATOM    337  HA  ASP A 331     -63.087 109.941  15.564  0.00  0.00      A    H  
ATOM    338  H02 ASP A 331     -63.199 111.931  13.996  0.00  0.00      A    H  
ATOM    339  H03 ASP A 331     -62.316 110.607  13.369  0.00  0.00      A    H  
ATOM    340  N   ALA A 332     -64.952 111.773  15.998  0.00  0.00      A    N  
ATOM    341  CA  ALA A 332     -66.006 112.573  16.617  0.00  0.00      A    C  
ATOM    342  C   ALA A 332     -67.142 112.956  15.651  0.00  0.00      A    C  
ATOM    343  O   ALA A 332     -68.310 112.809  16.007  0.00  0.00      A    O  
ATOM    344  CB  ALA A 332     -65.365 113.832  17.215  0.00  0.00      A    C  
ATOM    345  H   ALA A 332     -64.031 112.185  16.004  0.00  0.00      A    H  
ATOM    346  HA  ALA A 332     -66.446 111.986  17.426  0.00  0.00      A    H  
ATOM    347  HB1 ALA A 332     -66.119 114.523  17.595  0.00  0.00      A    H  
ATOM    348  HB2 ALA A 332     -64.706 113.581  18.047  0.00  0.00      A    H  
ATOM    349  HB3 ALA A 332     -64.771 114.357  16.465  0.00  0.00      A    H  
ATOM    350  N   SER A 333     -66.796 113.417  14.445  0.00  0.00      A    N  
ATOM    351  CA  SER A 333     -67.727 113.762  13.376  0.00  0.00      A    C  
ATOM    352  C   SER A 333     -68.571 112.569  12.885  0.00  0.00      A    C  
ATOM    353  O   SER A 333     -69.756 112.757  12.617  0.00  0.00      A    O  
ATOM    354  CB  SER A 333     -66.957 114.483  12.252  0.00  0.00      A    C  
ATOM    355  O01 SER A 333     -65.576 114.128  12.203  0.00  0.00      A    O  
ATOM    356  H   SER A 333     -65.830 113.484  14.152  0.00  0.00      A    H  
ATOM    357  HA  SER A 333     -68.435 114.485  13.781  0.00  0.00      A    H  
ATOM    358  HB2 SER A 333     -67.401 114.257  11.286  0.00  0.00      A    H  
ATOM    359  HB3 SER A 333     -67.064 115.560  12.390  0.00  0.00      A    H  
ATOM    360  H01 SER A 333     -65.507 113.139  12.176  0.00  0.00      A    H  
ATOM    361  N   CYS A 334     -67.981 111.367  12.846  0.00  0.00      A    N  
ATOM    362  CA  CYS A 334     -68.655 110.081  12.623  0.00  0.00      A    C  
ATOM    363  C   CYS A 334     -69.778 109.872  13.657  0.00  0.00      A    C  
ATOM    364  O   CYS A 334     -70.914 109.598  13.274  0.00  0.00      A    O  
ATOM    365  CB  CYS A 334     -67.649 108.905  12.662  0.00  0.00      A    C  
ATOM    366  CD2 CYS A 334     -69.150 106.455  12.638  0.00  0.00      A    C  
ATOM    367  S01 CYS A 334     -68.042 107.469  11.601  0.00  0.00      A    S  
ATOM    368  H   CYS A 334     -66.959 111.339  12.933  0.00  0.00      A    H  
ATOM    369  HA  CYS A 334     -69.097 110.135  11.626  0.00  0.00      A    H  
ATOM    370  HB2 CYS A 334     -66.668 109.256  12.351  0.00  0.00      A    H  
ATOM    371  HB3 CYS A 334     -67.506 108.558  13.680  0.00  0.00      A    H  
ATOM    372 HD22 CYS A 334     -70.105 106.971  12.762  0.00  0.00      A    H  
ATOM    373 HD23 CYS A 334     -69.371 105.525  12.113  0.00  0.00      A    H  
ATOM    374  N   CYS A 335     -69.450 110.049  14.948  0.00  0.00      A    N  
ATOM    375  CA  CYS A 335     -70.382 109.962  16.073  0.00  0.00      A    C  
ATOM    376  C   CYS A 335     -71.522 110.984  15.930  0.00  0.00      A    C  
ATOM    377  O   CYS A 335     -72.681 110.580  15.898  0.00  0.00      A    O  
ATOM    378  CB  CYS A 335     -69.690 110.074  17.452  0.00  0.00      A    C  
ATOM    379  CD2 CYS A 335     -69.060 107.270  17.604  0.00  0.00      A    C  
ATOM    380  S01 CYS A 335     -68.300 108.921  17.747  0.00  0.00      A    S  
ATOM    381  H   CYS A 335     -68.490 110.247  15.202  0.00  0.00      A    H  
ATOM    382  HA  CYS A 335     -70.866 108.988  16.025  0.00  0.00      A    H  
ATOM    383  HB2 CYS A 335     -69.303 111.081  17.610  0.00  0.00      A    H  
ATOM    384  HB3 CYS A 335     -70.424 109.910  18.233  0.00  0.00      A    H  
ATOM    385 HD22 CYS A 335     -70.148 107.337  17.557  0.00  0.00      A    H  
ATOM    386 HD23 CYS A 335     -68.844 106.700  18.508  0.00  0.00      A    H  
ATOM    387  N   ILE A 336     -71.181 112.268  15.767  0.00  0.00      A    N  
ATOM    388  CA  ILE A 336     -72.076 113.372  15.485  0.00  0.00      A    C  
ATOM    389  C   ILE A 336     -73.025 113.133  14.285  0.00  0.00      A    C  
ATOM    390  O   ILE A 336     -74.229 113.344  14.434  0.00  0.00      A    O  
ATOM    391  CB  ILE A 336     -71.208 114.666  15.399  0.00  0.00      A    C  
ATOM    392  C01 ILE A 336     -71.154 115.374  16.766  0.00  0.00      A    C  
ATOM    393  C02 ILE A 336     -70.612 114.552  17.947  0.00  0.00      A    C  
ATOM    394  C03 ILE A 336     -71.581 115.654  14.293  0.00  0.00      A    C  
ATOM    395  H   ILE A 336     -70.219 112.582  15.831  0.00  0.00      A    H  
ATOM    396  HA  ILE A 336     -72.744 113.489  16.336  0.00  0.00      A    H  
ATOM    397  HB  ILE A 336     -70.180 114.393  15.170  0.00  0.00      A    H  
ATOM    398 H012 ILE A 336     -70.555 116.279  16.682  0.00  0.00      A    H  
ATOM    399 H013 ILE A 336     -72.165 115.672  17.009  0.00  0.00      A    H  
ATOM    400 H021 ILE A 336     -70.386 115.203  18.792  0.00  0.00      A    H  
ATOM    401 H022 ILE A 336     -71.338 113.816  18.295  0.00  0.00      A    H  
ATOM    402 H023 ILE A 336     -69.693 114.029  17.694  0.00  0.00      A    H  
ATOM    403 H031 ILE A 336     -71.056 116.604  14.394  0.00  0.00      A    H  
ATOM    404 H032 ILE A 336     -71.285 115.228  13.333  0.00  0.00      A    H  
ATOM    405 H033 ILE A 336     -72.654 115.845  14.309  0.00  0.00      A    H  
ATOM    406  N   ARG A 337     -72.507 112.634  13.154  0.00  0.00      A    N  
ATOM    407  CA  ARG A 337     -73.261 112.227  11.984  0.00  0.00      A    C  
ATOM    408  C   ARG A 337     -74.263 111.097  12.290  0.00  0.00      A    C  
ATOM    409  O   ARG A 337     -75.445 111.248  11.977  0.00  0.00      A    O  
ATOM    410  CB  ARG A 337     -72.245 111.889  10.870  0.00  0.00      A    C  
ATOM    411  C01 ARG A 337     -72.884 111.346   9.592  0.00  0.00      A    C  
ATOM    412  N01 ARG A 337     -71.250 109.596   8.915  0.00  0.00      A    N1+
ATOM    413  C02 ARG A 337     -72.629 109.848   9.360  0.00  0.00      A    C  
ATOM    414  N02 ARG A 337     -69.378 108.361   8.408  0.00  0.00      A    N  
ATOM    415  C03 ARG A 337     -70.628 108.410   8.868  0.00  0.00      A    C  
ATOM    416  N03 ARG A 337     -71.225 107.283   9.257  0.00  0.00      A    N  
ATOM    417  H   ARG A 337     -71.508 112.524  13.032  0.00  0.00      A    H  
ATOM    418  HA  ARG A 337     -73.837 113.096  11.659  0.00  0.00      A    H  
ATOM    419  HB2 ARG A 337     -71.705 112.796  10.616  0.00  0.00      A    H  
ATOM    420  HB3 ARG A 337     -71.483 111.196  11.226  0.00  0.00      A    H  
ATOM    421  H01 ARG A 337     -70.773 110.409   8.546  0.00  0.00      A    H  
ATOM    422 H012 ARG A 337     -73.927 111.636   9.553  0.00  0.00      A    H  
ATOM    423 H013 ARG A 337     -72.407 111.877   8.766  0.00  0.00      A    H  
ATOM    424 H021 ARG A 337     -68.853 107.499   8.380  0.00  0.00      A    H  
ATOM    425 H022 ARG A 337     -73.391 109.360   8.752  0.00  0.00      A    H  
ATOM    426 H022 ARG A 337     -68.881 109.180   8.092  0.00  0.00      A    H  
ATOM    427 H023 ARG A 337     -72.667 109.383  10.343  0.00  0.00      A    H  
ATOM    428 H031 ARG A 337     -72.201 107.234   9.630  0.00  0.00      A    H  
ATOM    429 H032 ARG A 337     -70.763 106.391   9.203  0.00  0.00      A    H  
ATOM    430  N   GLU A 338     -73.790 110.012  12.915  0.00  0.00      A    N  
ATOM    431  CA  GLU A 338     -74.621 108.868  13.286  0.00  0.00      A    C  
ATOM    432  C   GLU A 338     -75.716 109.215  14.313  0.00  0.00      A    C  
ATOM    433  O   GLU A 338     -76.858 108.802  14.123  0.00  0.00      A    O  
ATOM    434  CB  GLU A 338     -73.749 107.675  13.721  0.00  0.00      A    C  
ATOM    435  C01 GLU A 338     -72.954 107.002  12.580  0.00  0.00      A    C  
ATOM    436  O01 GLU A 338     -73.576 106.809  10.297  0.00  0.00      A    O1-
ATOM    437  C02 GLU A 338     -73.814 106.425  11.460  0.00  0.00      A    C  
ATOM    438  O03 GLU A 338     -74.687 105.584  11.752  0.00  0.00      A    O  
ATOM    439  H   GLU A 338     -72.802 109.955  13.151  0.00  0.00      A    H  
ATOM    440  HA  GLU A 338     -75.155 108.564  12.392  0.00  0.00      A    H  
ATOM    441  HB2 GLU A 338     -73.023 108.031  14.444  0.00  0.00      A    H  
ATOM    442  HB3 GLU A 338     -74.357 106.933  14.242  0.00  0.00      A    H  
ATOM    443 H012 GLU A 338     -72.256 107.716  12.146  0.00  0.00      A    H  
ATOM    444 H013 GLU A 338     -72.348 106.193  12.991  0.00  0.00      A    H  
ATOM    445  N   ILE A 339     -75.391 110.012  15.340  0.00  0.00      A    N  
ATOM    446  CA  ILE A 339     -76.307 110.556  16.314  0.00  0.00      A    C  
ATOM    447  C   ILE A 339     -77.359 111.482  15.661  0.00  0.00      A    C  
ATOM    448  O   ILE A 339     -78.547 111.317  15.932  0.00  0.00      A    O  
ATOM    449  CB  ILE A 339     -75.466 111.238  17.429  0.00  0.00      A    C  
ATOM    450  C01 ILE A 339     -74.701 110.178  18.254  0.00  0.00      A    C  
ATOM    451  C02 ILE A 339     -73.697 110.762  19.259  0.00  0.00      A    C  
ATOM    452  C03 ILE A 339     -76.279 112.151  18.336  0.00  0.00      A    C  
ATOM    453  H   ILE A 339     -74.451 110.342  15.528  0.00  0.00      A    H  
ATOM    454  HA  ILE A 339     -76.864 109.755  16.788  0.00  0.00      A    H  
ATOM    455  HB  ILE A 339     -74.726 111.876  16.943  0.00  0.00      A    H  
ATOM    456 H012 ILE A 339     -75.428 109.552  18.758  0.00  0.00      A    H  
ATOM    457 H013 ILE A 339     -74.165 109.485  17.608  0.00  0.00      A    H  
ATOM    458 H021 ILE A 339     -74.187 111.039  20.193  0.00  0.00      A    H  
ATOM    459 H022 ILE A 339     -73.202 111.650  18.862  0.00  0.00      A    H  
ATOM    460 H023 ILE A 339     -72.920 110.035  19.498  0.00  0.00      A    H  
ATOM    461 H031 ILE A 339     -75.673 112.661  19.084  0.00  0.00      A    H  
ATOM    462 H032 ILE A 339     -76.687 112.897  17.673  0.00  0.00      A    H  
ATOM    463 H033 ILE A 339     -77.097 111.628  18.833  0.00  0.00      A    H  
ATOM    464  N   SER A 340     -76.929 112.392  14.773  0.00  0.00      A    N  
ATOM    465  CA  SER A 340     -77.818 113.277  14.017  0.00  0.00      A    C  
ATOM    466  C   SER A 340     -78.834 112.480  13.168  0.00  0.00      A    C  
ATOM    467  O   SER A 340     -80.029 112.765  13.241  0.00  0.00      A    O  
ATOM    468  CB  SER A 340     -76.975 114.284  13.197  0.00  0.00      A    C  
ATOM    469  O01 SER A 340     -77.746 115.272  12.530  0.00  0.00      A    O  
ATOM    470  H   SER A 340     -75.933 112.498  14.599  0.00  0.00      A    H  
ATOM    471  HA  SER A 340     -78.393 113.841  14.755  0.00  0.00      A    H  
ATOM    472  HB2 SER A 340     -76.283 114.807  13.859  0.00  0.00      A    H  
ATOM    473  HB3 SER A 340     -76.365 113.759  12.460  0.00  0.00      A    H  
ATOM    474  H01 SER A 340     -78.066 115.902  13.192  0.00  0.00      A    H  
ATOM    475  N   LEU A 341     -78.361 111.439  12.465  0.00  0.00      A    N  
ATOM    476  CA  LEU A 341     -79.204 110.492  11.735  0.00  0.00      A    C  
ATOM    477  C   LEU A 341     -80.184 109.742  12.654  0.00  0.00      A    C  
ATOM    478  O   LEU A 341     -81.382 109.757  12.374  0.00  0.00      A    O  
ATOM    479  CB  LEU A 341     -78.333 109.505  10.926  0.00  0.00      A    C  
ATOM    480  C01 LEU A 341     -77.743 110.107   9.633  0.00  0.00      A    C  
ATOM    481  C02 LEU A 341     -78.834 110.387   8.575  0.00  0.00      A    C  
ATOM    482  C03 LEU A 341     -76.594 109.239   9.078  0.00  0.00      A    C  
ATOM    483  H   LEU A 341     -77.360 111.263  12.448  0.00  0.00      A    H  
ATOM    484  HA  LEU A 341     -79.815 111.073  11.041  0.00  0.00      A    H  
ATOM    485  HB2 LEU A 341     -77.532 109.140  11.570  0.00  0.00      A    H  
ATOM    486  HB3 LEU A 341     -78.914 108.620  10.660  0.00  0.00      A    H  
ATOM    487  H01 LEU A 341     -77.298 111.065   9.903  0.00  0.00      A    H  
ATOM    488 H021 LEU A 341     -78.926 111.459   8.391  0.00  0.00      A    H  
ATOM    489 H022 LEU A 341     -78.627 109.918   7.614  0.00  0.00      A    H  
ATOM    490 H023 LEU A 341     -79.816 110.031   8.889  0.00  0.00      A    H  
ATOM    491 H031 LEU A 341     -76.280 108.465   9.780  0.00  0.00      A    H  
ATOM    492 H032 LEU A 341     -76.854 108.731   8.149  0.00  0.00      A    H  
ATOM    493 H033 LEU A 341     -75.719 109.855   8.875  0.00  0.00      A    H  
ATOM    494  N   LEU A 342     -79.686 109.125  13.738  0.00  0.00      A    N  
ATOM    495  CA  LEU A 342     -80.498 108.331  14.669  0.00  0.00      A    C  
ATOM    496  C   LEU A 342     -81.633 109.151  15.309  0.00  0.00      A    C  
ATOM    497  O   LEU A 342     -82.768 108.677  15.351  0.00  0.00      A    O  
ATOM    498  CB  LEU A 342     -79.598 107.524  15.647  0.00  0.00      A    C  
ATOM    499  C01 LEU A 342     -78.107 107.399  17.713  0.00  0.00      A    C  
ATOM    500  C06 LEU A 342     -80.606 107.775  18.017  0.00  0.00      A    C  
ATOM    501  C08 LEU A 342     -79.384 108.016  17.104  0.00  0.00      A    C  
ATOM    502  H   LEU A 342     -78.684 109.143  13.913  0.00  0.00      A    H  
ATOM    503  HA  LEU A 342     -80.979 107.581  14.041  0.00  0.00      A    H  
ATOM    504  HB2 LEU A 342     -79.976 106.503  15.693  0.00  0.00      A    H  
ATOM    505  HB3 LEU A 342     -78.630 107.423  15.168  0.00  0.00      A    H  
ATOM    506  H08 LEU A 342     -79.200 109.088  17.069  0.00  0.00      A    H  
ATOM    507 H011 LEU A 342     -78.316 106.479  18.260  0.00  0.00      A    H  
ATOM    508 H012 LEU A 342     -77.355 107.159  16.958  0.00  0.00      A    H  
ATOM    509 H013 LEU A 342     -77.640 108.094  18.412  0.00  0.00      A    H  
ATOM    510 H061 LEU A 342     -80.346 107.260  18.942  0.00  0.00      A    H  
ATOM    511 H062 LEU A 342     -81.062 108.724  18.302  0.00  0.00      A    H  
ATOM    512 H063 LEU A 342     -81.379 107.181  17.527  0.00  0.00      A    H  
ATOM    513  N   CYS A 343     -81.332 110.388  15.717  0.00  0.00      A    N  
ATOM    514  CA  CYS A 343     -82.295 111.327  16.299  0.00  0.00      A    C  
ATOM    515  C   CYS A 343     -83.337 111.804  15.263  0.00  0.00      A    C  
ATOM    516  O   CYS A 343     -84.508 111.961  15.617  0.00  0.00      A    O  
ATOM    517  CB  CYS A 343     -81.598 112.513  17.004  0.00  0.00      A    C  
ATOM    518  C01 CYS A 343     -81.485 112.526  19.885  0.00  0.00      A    C  
ATOM    519  S01 CYS A 343     -80.577 111.949  18.415  0.00  0.00      A    S  
ATOM    520  C02 CYS A 343     -83.231 110.669  19.907  0.00  0.00      A    C  
ATOM    521  C03 CYS A 343     -84.553 110.228  20.045  0.00  0.00      A    C  
ATOM    522  C04 CYS A 343     -85.565 111.163  20.280  0.00  0.00      A    C  
ATOM    523  C05 CYS A 343     -85.273 112.526  20.340  0.00  0.00      A    C  
ATOM    524  C06 CYS A 343     -83.953 112.955  20.184  0.00  0.00      A    C  
ATOM    525  C07 CYS A 343     -82.924 112.033  19.976  0.00  0.00      A    C  
ATOM    526  C08 CYS A 343     -86.385 113.538  20.568  0.00  0.00      A    C  
ATOM    527  C10 CYS A 343     -84.889 108.743  19.948  0.00  0.00      A    C  
ATOM    528  H   CYS A 343     -80.364 110.700  15.663  0.00  0.00      A    H  
ATOM    529  HA  CYS A 343     -82.855 110.782  17.061  0.00  0.00      A    H  
ATOM    530  HB2 CYS A 343     -80.942 113.027  16.299  0.00  0.00      A    H  
ATOM    531  HB3 CYS A 343     -82.320 113.253  17.350  0.00  0.00      A    H  
ATOM    532  H02 CYS A 343     -82.437 109.953  19.751  0.00  0.00      A    H  
ATOM    533  H04 CYS A 343     -86.588 110.831  20.394  0.00  0.00      A    H  
ATOM    534  H06 CYS A 343     -83.729 114.011  20.230  0.00  0.00      A    H  
ATOM    535 H012 CYS A 343     -80.947 112.189  20.772  0.00  0.00      A    H  
ATOM    536 H013 CYS A 343     -81.452 113.617  19.896  0.00  0.00      A    H  
ATOM    537 H082 CYS A 343     -85.973 114.486  20.916  0.00  0.00      A    H  
ATOM    538 H083 CYS A 343     -87.043 113.183  21.363  0.00  0.00      A    H  
ATOM    539 H102 CYS A 343     -85.198 108.387  20.932  0.00  0.00      A    H  
ATOM    540 H103 CYS A 343     -84.008 108.167  19.663  0.00  0.00      A    H  
ATOM    541  N   GLU A 344     -82.927 111.965  13.994  0.00  0.00      A    N  
ATOM    542  CA  GLU A 344     -83.820 112.275  12.875  0.00  0.00      A    C  
ATOM    543  C   GLU A 344     -84.771 111.115  12.533  0.00  0.00      A    C  
ATOM    544  O   GLU A 344     -85.969 111.357  12.376  0.00  0.00      A    O  
ATOM    545  CB  GLU A 344     -83.020 112.753  11.641  0.00  0.00      A    C  
ATOM    546  C01 GLU A 344     -82.564 114.231  11.698  0.00  0.00      A    C  
ATOM    547  O01 GLU A 344     -83.895 116.079  12.420  0.00  0.00      A    O1-
ATOM    548  C02 GLU A 344     -83.706 115.230  11.527  0.00  0.00      A    C  
ATOM    549  O03 GLU A 344     -84.395 115.168  10.489  0.00  0.00      A    O  
ATOM    550  H   GLU A 344     -81.953 111.808  13.760  0.00  0.00      A    H  
ATOM    551  HA  GLU A 344     -84.474 113.075  13.209  0.00  0.00      A    H  
ATOM    552  HB2 GLU A 344     -82.139 112.127  11.508  0.00  0.00      A    H  
ATOM    553  HB3 GLU A 344     -83.607 112.597  10.736  0.00  0.00      A    H  
ATOM    554  H01 GLU A 344     -81.838 114.414  10.906  0.00  0.00      A    H  
ATOM    555  H03 GLU A 344     -82.044 114.435  12.635  0.00  0.00      A    H  
ATOM    556  N   TYR A 345     -84.259 109.877  12.488  0.00  0.00      A    N  
ATOM    557  CA  TYR A 345     -85.079 108.668  12.329  0.00  0.00      A    C  
ATOM    558  C   TYR A 345     -86.036 108.430  13.514  0.00  0.00      A    C  
ATOM    559  O   TYR A 345     -87.141 107.926  13.315  0.00  0.00      A    O  
ATOM    560  CB  TYR A 345     -84.190 107.429  12.114  0.00  0.00      A    C  
ATOM    561  C01 TYR A 345     -83.648 107.241  10.716  0.00  0.00      A    C  
ATOM    562  O01 TYR A 345     -82.266 106.553   6.828  0.00  0.00      A    O  
ATOM    563  C02 TYR A 345     -84.546 106.859   9.705  0.00  0.00      A    C  
ATOM    564  C03 TYR A 345     -84.081 106.616   8.408  0.00  0.00      A    C  
ATOM    565  C04 TYR A 345     -82.717 106.779   8.095  0.00  0.00      A    C  
ATOM    566  C05 TYR A 345     -81.813 107.166   9.104  0.00  0.00      A    C  
ATOM    567  C06 TYR A 345     -82.276 107.377  10.418  0.00  0.00      A    C  
ATOM    568  H   TYR A 345     -83.252 109.753  12.573  0.00  0.00      A    H  
ATOM    569  HA  TYR A 345     -85.700 108.809  11.442  0.00  0.00      A    H  
ATOM    570  HB2 TYR A 345     -83.405 107.363  12.865  0.00  0.00      A    H  
ATOM    571  HB3 TYR A 345     -84.811 106.546  12.248  0.00  0.00      A    H  
ATOM    572  H01 TYR A 345     -82.971 106.291   6.218  0.00  0.00      A    H  
ATOM    573  H02 TYR A 345     -85.596 106.726   9.925  0.00  0.00      A    H  
ATOM    574  H03 TYR A 345     -84.812 106.294   7.691  0.00  0.00      A    H  
ATOM    575  H05 TYR A 345     -80.761 107.290   8.882  0.00  0.00      A    H  
ATOM    576  H06 TYR A 345     -81.569 107.628  11.193  0.00  0.00      A    H  
ATOM    577  N   CYS A 346     -85.604 108.827  14.717  0.00  0.00      A    N  
ATOM    578  CA  CYS A 346     -86.393 108.809  15.958  0.00  0.00      A    C  
ATOM    579  C   CYS A 346     -87.579 109.808  15.906  0.00  0.00      A    C  
ATOM    580  O   CYS A 346     -88.593 109.585  16.568  0.00  0.00      A    O  
ATOM    581  CB  CYS A 346     -85.496 109.023  17.205  0.00  0.00      A    C  
ATOM    582  S01 CYS A 346     -86.228 108.394  18.753  0.00  0.00      A    S  
ATOM    583  H   CYS A 346     -84.640 109.138  14.772  0.00  0.00      A    H  
ATOM    584  HA  CYS A 346     -86.819 107.807  16.027  0.00  0.00      A    H  
ATOM    585  HB2 CYS A 346     -84.559 108.483  17.083  0.00  0.00      A    H  
ATOM    586  HB3 CYS A 346     -85.227 110.073  17.319  0.00  0.00      A    H  
ATOM    587  N   GLY A 347     -87.468 110.848  15.066  0.00  0.00      A    N  
ATOM    588  CA  GLY A 347     -88.546 111.775  14.724  0.00  0.00      A    C  
ATOM    589  C   GLY A 347     -88.294 113.173  15.301  0.00  0.00      A    C  
ATOM    590  O   GLY A 347     -89.184 114.021  15.253  0.00  0.00      A    O  
ATOM    591  H   GLY A 347     -86.597 110.981  14.573  0.00  0.00      A    H  
ATOM    592  HA2 GLY A 347     -88.591 111.859  13.639  0.00  0.00      A    H  
ATOM    593  HA3 GLY A 347     -89.516 111.408  15.054  0.00  0.00      A    H  
ATOM    594  N   CYS A 348     -87.096 113.421  15.836  0.00  0.00      A    N  
ATOM    595  CA  CYS A 348     -86.663 114.653  16.490  0.00  0.00      A    C  
ATOM    596  C   CYS A 348     -85.677 115.474  15.608  0.00  0.00      A    C  
ATOM    597  O   CYS A 348     -84.830 116.206  16.115  0.00  0.00      A    O  
ATOM    598  CB  CYS A 348     -86.065 114.274  17.859  0.00  0.00      A    C  
ATOM    599  N01 CYS A 348     -85.764 115.375  14.289  0.00  0.00      A    N  
ATOM    600  S01 CYS A 348     -87.366 113.813  19.059  0.00  0.00      A    S  
ATOM    601  H   CYS A 348     -86.378 112.710  15.856  0.00  0.00      A    H  
ATOM    602  HA  CYS A 348     -87.509 115.321  16.660  0.00  0.00      A    H  
ATOM    603  HB2 CYS A 348     -85.367 113.442  17.741  0.00  0.00      A    H  
ATOM    604  HB3 CYS A 348     -85.489 115.091  18.272  0.00  0.00      A    H  
ATOM    605 H011 CYS A 348     -85.071 115.827  13.676  0.00  0.00      A    H  
ATOM    606 H012 CYS A 348     -86.495 114.821  13.876  0.00  0.00      A    H  
TER   
ENDMDL
MODEL        3
ATOM    607  N   CYS A 330     -63.930 107.021  11.731  0.00  0.00      A    N1+
ATOM    608  CA  CYS A 330     -63.978 106.667  13.196  0.00  0.00      A    C  
ATOM    609  C   CYS A 330     -63.263 107.833  13.897  0.00  0.00      A    C  
ATOM    610  O   CYS A 330     -62.048 108.008  13.762  0.00  0.00      A    O  
ATOM    611  CB  CYS A 330     -63.402 105.287  13.585  0.00  0.00      A    C  
ATOM    612  C01 CYS A 330     -65.598 104.112  14.963  0.00  0.00      A    C  
ATOM    613  S01 CYS A 330     -64.625 103.946  13.412  0.00  0.00      A    S  
ATOM    614  C02 CYS A 330     -67.427 105.431  13.736  0.00  0.00      A    C  
ATOM    615  C03 CYS A 330     -68.579 106.221  13.745  0.00  0.00      A    C  
ATOM    616  C04 CYS A 330     -69.060 106.708  14.957  0.00  0.00      A    C  
ATOM    617  C05 CYS A 330     -68.367 106.481  16.145  0.00  0.00      A    C  
ATOM    618  C06 CYS A 330     -67.238 105.652  16.129  0.00  0.00      A    C  
ATOM    619  C07 CYS A 330     -66.772 105.098  14.929  0.00  0.00      A    C  
ATOM    620  HA  CYS A 330     -65.040 106.697  13.429  0.00  0.00      A    H  
ATOM    621  HB2 CYS A 330     -63.057 105.279  14.620  0.00  0.00      A    H  
ATOM    622  HB3 CYS A 330     -62.524 105.057  12.981  0.00  0.00      A    H  
ATOM    623  H1  CYS A 330     -63.027 106.815  11.342  0.00  0.00      A    H  
ATOM    624  H2  CYS A 330     -64.638 106.526  11.217  0.00  0.00      A    H  
ATOM    625  H3  CYS A 330     -64.097 108.035  11.626  0.00  0.00      A    H  
ATOM    626  H02 CYS A 330     -67.031 105.095  12.794  0.00  0.00      A    H  
ATOM    627  H04 CYS A 330     -69.959 107.301  14.960  0.00  0.00      A    H  
ATOM    628  H06 CYS A 330     -66.724 105.437  17.055  0.00  0.00      A    H  
ATOM    629 H012 CYS A 330     -66.008 103.130  15.205  0.00  0.00      A    H  
ATOM    630 H013 CYS A 330     -64.919 104.361  15.779  0.00  0.00      A    H  
ATOM    631  N   ASP A 331     -64.081 108.677  14.526  0.00  0.00      A    N  
ATOM    632  CA  ASP A 331     -63.810 110.096  14.751  0.00  0.00      A    C  
ATOM    633  C   ASP A 331     -65.077 110.708  15.358  0.00  0.00      A    C  
ATOM    634  O   ASP A 331     -66.165 110.138  15.230  0.00  0.00      A    O  
ATOM    635  CB  ASP A 331     -63.459 110.911  13.466  0.00  0.00      A    C  
ATOM    636  C01 ASP A 331     -64.401 110.701  12.277  0.00  0.00      A    C  
ATOM    637  O01 ASP A 331     -65.270 111.573  12.067  0.00  0.00      A    O1-
ATOM    638  O03 ASP A 331     -64.271 109.659  11.592  0.00  0.00      A    O  
ATOM    639  H   ASP A 331     -65.051 108.411  14.659  0.00  0.00      A    H  
ATOM    640  HA  ASP A 331     -62.996 110.179  15.472  0.00  0.00      A    H  
ATOM    641  H02 ASP A 331     -63.430 111.981  13.692  0.00  0.00      A    H  
ATOM    642  H03 ASP A 331     -62.442 110.696  13.139  0.00  0.00      A    H  
ATOM    643  N   ALA A 332     -64.898 111.887  15.964  0.00  0.00      A    N  
ATOM    644  CA  ALA A 332     -65.938 112.724  16.554  0.00  0.00      A    C  
ATOM    645  C   ALA A 332     -67.098 113.035  15.595  0.00  0.00      A    C  
ATOM    646  O   ALA A 332     -68.251 112.829  15.964  0.00  0.00      A    O  
ATOM    647  CB  ALA A 332     -65.286 114.023  17.045  0.00  0.00      A    C  
ATOM    648  H   ALA A 332     -63.963 112.265  16.001  0.00  0.00      A    H  
ATOM    649  HA  ALA A 332     -66.351 112.191  17.413  0.00  0.00      A    H  
ATOM    650  HB1 ALA A 332     -66.032 114.735  17.401  0.00  0.00      A    H  
ATOM    651  HB2 ALA A 332     -64.599 113.833  17.869  0.00  0.00      A    H  
ATOM    652  HB3 ALA A 332     -64.720 114.498  16.240  0.00  0.00      A    H  
ATOM    653  N   SER A 333     -66.783 113.494  14.378  0.00  0.00      A    N  
ATOM    654  CA  SER A 333     -67.735 113.825  13.325  0.00  0.00      A    C  
ATOM    655  C   SER A 333     -68.605 112.640  12.867  0.00  0.00      A    C  
ATOM    656  O   SER A 333     -69.800 112.834  12.655  0.00  0.00      A    O  
ATOM    657  CB  SER A 333     -66.979 114.522  12.177  0.00  0.00      A    C  
ATOM    658  O01 SER A 333     -65.597 114.163  12.117  0.00  0.00      A    O  
ATOM    659  H   SER A 333     -65.825 113.613  14.078  0.00  0.00      A    H  
ATOM    660  HA  SER A 333     -68.428 114.561  13.737  0.00  0.00      A    H  
ATOM    661  HB2 SER A 333     -67.437 114.282  11.221  0.00  0.00      A    H  
ATOM    662  HB3 SER A 333     -67.086 115.601  12.300  0.00  0.00      A    H  
ATOM    663  H01 SER A 333     -65.526 113.178  12.017  0.00  0.00      A    H  
ATOM    664  N   CYS A 334     -68.026 111.435  12.782  0.00  0.00      A    N  
ATOM    665  CA  CYS A 334     -68.737 110.174  12.540  0.00  0.00      A    C  
ATOM    666  C   CYS A 334     -69.782 109.915  13.642  0.00  0.00      A    C  
ATOM    667  O   CYS A 334     -70.940 109.643  13.328  0.00  0.00      A    O  
ATOM    668  CB  CYS A 334     -67.754 108.990  12.426  0.00  0.00      A    C  
ATOM    669  CD2 CYS A 334     -69.303 106.579  12.454  0.00  0.00      A    C  
ATOM    670  S01 CYS A 334     -68.285 107.612  11.349  0.00  0.00      A    S  
ATOM    671  H   CYS A 334     -67.007 111.384  12.831  0.00  0.00      A    H  
ATOM    672  HA  CYS A 334     -69.255 110.290  11.586  0.00  0.00      A    H  
ATOM    673  HB2 CYS A 334     -66.826 109.355  12.005  0.00  0.00      A    H  
ATOM    674  HB3 CYS A 334     -67.476 108.611  13.406  0.00  0.00      A    H  
ATOM    675 HD22 CYS A 334     -70.237 107.098  12.675  0.00  0.00      A    H  
ATOM    676 HD23 CYS A 334     -69.575 105.662  11.928  0.00  0.00      A    H  
ATOM    677  N   CYS A 335     -69.365 110.045  14.912  0.00  0.00      A    N  
ATOM    678  CA  CYS A 335     -70.227 109.924  16.088  0.00  0.00      A    C  
ATOM    679  C   CYS A 335     -71.373 110.954  16.050  0.00  0.00      A    C  
ATOM    680  O   CYS A 335     -72.533 110.551  16.081  0.00  0.00      A    O  
ATOM    681  CB  CYS A 335     -69.452 109.979  17.426  0.00  0.00      A    C  
ATOM    682  CD2 CYS A 335     -68.841 107.144  17.431  0.00  0.00      A    C  
ATOM    683  S01 CYS A 335     -68.072 108.788  17.620  0.00  0.00      A    S  
ATOM    684  H   CYS A 335     -68.388 110.236  15.103  0.00  0.00      A    H  
ATOM    685  HA  CYS A 335     -70.717 108.953  16.037  0.00  0.00      A    H  
ATOM    686  HB2 CYS A 335     -69.034 110.973  17.585  0.00  0.00      A    H  
ATOM    687  HB3 CYS A 335     -70.144 109.812  18.243  0.00  0.00      A    H  
ATOM    688 HD22 CYS A 335     -68.561 106.521  18.282  0.00  0.00      A    H  
ATOM    689 HD23 CYS A 335     -69.929 107.209  17.463  0.00  0.00      A    H  
ATOM    690  N   ILE A 336     -71.045 112.243  15.899  0.00  0.00      A    N  
ATOM    691  CA  ILE A 336     -71.952 113.356  15.694  0.00  0.00      A    C  
ATOM    692  C   ILE A 336     -72.965 113.151  14.541  0.00  0.00      A    C  
ATOM    693  O   ILE A 336     -74.157 113.378  14.753  0.00  0.00      A    O  
ATOM    694  CB  ILE A 336     -71.090 114.654  15.592  0.00  0.00      A    C  
ATOM    695  C01 ILE A 336     -70.966 115.332  16.970  0.00  0.00      A    C  
ATOM    696  C02 ILE A 336     -70.374 114.485  18.109  0.00  0.00      A    C  
ATOM    697  C03 ILE A 336     -71.515 115.667  14.527  0.00  0.00      A    C  
ATOM    698  H   ILE A 336     -70.079 112.559  15.913  0.00  0.00      A    H  
ATOM    699  HA  ILE A 336     -72.574 113.452  16.581  0.00  0.00      A    H  
ATOM    700  HB  ILE A 336     -70.077 114.391  15.300  0.00  0.00      A    H  
ATOM    701 H012 ILE A 336     -70.368 116.236  16.875  0.00  0.00      A    H  
ATOM    702 H013 ILE A 336     -71.964 115.628  17.266  0.00  0.00      A    H  
ATOM    703 H021 ILE A 336     -70.132 115.116  18.965  0.00  0.00      A    H  
ATOM    704 H022 ILE A 336     -71.077 113.728  18.459  0.00  0.00      A    H  
ATOM    705 H023 ILE A 336     -69.455 113.985  17.813  0.00  0.00      A    H  
ATOM    706 H031 ILE A 336     -70.991 116.618  14.631  0.00  0.00      A    H  
ATOM    707 H032 ILE A 336     -71.254 115.268  13.545  0.00  0.00      A    H  
ATOM    708 H033 ILE A 336     -72.586 115.851  14.593  0.00  0.00      A    H  
ATOM    709  N   ARG A 337     -72.510 112.666  13.377  0.00  0.00      A    N  
ATOM    710  CA  ARG A 337     -73.336 112.282  12.250  0.00  0.00      A    C  
ATOM    711  C   ARG A 337     -74.327 111.159  12.606  0.00  0.00      A    C  
ATOM    712  O   ARG A 337     -75.524 111.336  12.382  0.00  0.00      A    O  
ATOM    713  CB  ARG A 337     -72.408 111.952  11.060  0.00  0.00      A    C  
ATOM    714  C01 ARG A 337     -73.164 111.481   9.818  0.00  0.00      A    C  
ATOM    715  N01 ARG A 337     -71.693 109.675   8.950  0.00  0.00      A    N1+
ATOM    716  C02 ARG A 337     -73.012 109.979   9.527  0.00  0.00      A    C  
ATOM    717  N02 ARG A 337     -71.732 107.355   9.246  0.00  0.00      A    N  
ATOM    718  C03 ARG A 337     -71.130 108.465   8.821  0.00  0.00      A    C  
ATOM    719  N03 ARG A 337     -69.935 108.374   8.238  0.00  0.00      A    N  
ATOM    720  H   ARG A 337     -71.521 112.554  13.196  0.00  0.00      A    H  
ATOM    721  HA  ARG A 337     -73.924 113.161  11.978  0.00  0.00      A    H  
ATOM    722  HB2 ARG A 337     -71.862 112.853  10.797  0.00  0.00      A    H  
ATOM    723  HB3 ARG A 337     -71.645 111.224  11.336  0.00  0.00      A    H  
ATOM    724  H01 ARG A 337     -71.218 110.475   8.552  0.00  0.00      A    H  
ATOM    725 H012 ARG A 337     -74.189 111.828   9.864  0.00  0.00      A    H  
ATOM    726 H013 ARG A 337     -72.719 112.011   8.974  0.00  0.00      A    H  
ATOM    727 H021 ARG A 337     -71.321 106.444   9.125  0.00  0.00      A    H  
ATOM    728 H022 ARG A 337     -73.855 109.550   8.983  0.00  0.00      A    H  
ATOM    729 H022 ARG A 337     -72.661 107.334   9.725  0.00  0.00      A    H  
ATOM    730 H023 ARG A 337     -72.982 109.487  10.497  0.00  0.00      A    H  
ATOM    731 H031 ARG A 337     -69.456 107.491   8.143  0.00  0.00      A    H  
ATOM    732 H032 ARG A 337     -69.435 109.180   7.894  0.00  0.00      A    H  
ATOM    733  N   GLU A 338     -73.833 110.055  13.179  0.00  0.00      A    N  
ATOM    734  CA  GLU A 338     -74.659 108.917  13.583  0.00  0.00      A    C  
ATOM    735  C   GLU A 338     -75.691 109.262  14.674  0.00  0.00      A    C  
ATOM    736  O   GLU A 338     -76.845 108.853  14.551  0.00  0.00      A    O  
ATOM    737  CB  GLU A 338     -73.779 107.710  13.954  0.00  0.00      A    C  
ATOM    738  C01 GLU A 338     -73.075 107.037  12.755  0.00  0.00      A    C  
ATOM    739  O01 GLU A 338     -73.959 106.926  10.553  0.00  0.00      A    O1-
ATOM    740  C02 GLU A 338     -74.026 106.463  11.710  0.00  0.00      A    C  
ATOM    741  O03 GLU A 338     -74.803 105.550  12.052  0.00  0.00      A    O  
ATOM    742  H   GLU A 338     -72.832 109.977  13.345  0.00  0.00      A    H  
ATOM    743  HA  GLU A 338     -75.245 108.631  12.717  0.00  0.00      A    H  
ATOM    744  HB2 GLU A 338     -73.003 108.051  14.631  0.00  0.00      A    H  
ATOM    745  HB3 GLU A 338     -74.364 106.972  14.507  0.00  0.00      A    H  
ATOM    746 H012 GLU A 338     -72.416 107.755  12.267  0.00  0.00      A    H  
ATOM    747 H013 GLU A 338     -72.437 106.230  13.116  0.00  0.00      A    H  
ATOM    748  N   ILE A 339     -75.300 110.057  15.679  0.00  0.00      A    N  
ATOM    749  CA  ILE A 339     -76.150 110.621  16.699  0.00  0.00      A    C  
ATOM    750  C   ILE A 339     -77.244 111.538  16.103  0.00  0.00      A    C  
ATOM    751  O   ILE A 339     -78.401 111.412  16.499  0.00  0.00      A    O  
ATOM    752  CB  ILE A 339     -75.234 111.318  17.744  0.00  0.00      A    C  
ATOM    753  C01 ILE A 339     -74.438 110.266  18.549  0.00  0.00      A    C  
ATOM    754  C02 ILE A 339     -73.365 110.858  19.476  0.00  0.00      A    C  
ATOM    755  C03 ILE A 339     -75.974 112.270  18.674  0.00  0.00      A    C  
ATOM    756  H   ILE A 339     -74.346 110.375  15.809  0.00  0.00      A    H  
ATOM    757  HA  ILE A 339     -76.678 109.831  17.222  0.00  0.00      A    H  
ATOM    758  HB  ILE A 339     -74.514 111.929  17.198  0.00  0.00      A    H  
ATOM    759 H012 ILE A 339     -75.143 109.665  19.111  0.00  0.00      A    H  
ATOM    760 H013 ILE A 339     -73.954 109.547  17.889  0.00  0.00      A    H  
ATOM    761 H021 ILE A 339     -72.584 110.125  19.683  0.00  0.00      A    H  
ATOM    762 H022 ILE A 339     -72.884 111.729  19.028  0.00  0.00      A    H  
ATOM    763 H023 ILE A 339     -73.791 111.162  20.432  0.00  0.00      A    H  
ATOM    764 H031 ILE A 339     -75.312 112.790  19.367  0.00  0.00      A    H  
ATOM    765 H032 ILE A 339     -76.410 113.004  18.017  0.00  0.00      A    H  
ATOM    766 H033 ILE A 339     -76.766 111.775  19.237  0.00  0.00      A    H  
ATOM    767  N   SER A 340     -76.894 112.395  15.130  0.00  0.00      A    N  
ATOM    768  CA  SER A 340     -77.863 113.218  14.403  0.00  0.00      A    C  
ATOM    769  C   SER A 340     -78.867 112.330  13.640  0.00  0.00      A    C  
ATOM    770  O   SER A 340     -80.068 112.454  13.872  0.00  0.00      A    O  
ATOM    771  CB  SER A 340     -77.135 114.242  13.498  0.00  0.00      A    C  
ATOM    772  O01 SER A 340     -77.971 115.314  13.083  0.00  0.00      A    O  
ATOM    773  H   SER A 340     -75.919 112.483  14.857  0.00  0.00      A    H  
ATOM    774  HA  SER A 340     -78.419 113.779  15.158  0.00  0.00      A    H  
ATOM    775  HB2 SER A 340     -76.297 114.685  14.036  0.00  0.00      A    H  
ATOM    776  HB3 SER A 340     -76.716 113.754  12.616  0.00  0.00      A    H  
ATOM    777  H01 SER A 340     -78.635 114.989  12.421  0.00  0.00      A    H  
ATOM    778  N   LEU A 341     -78.357 111.387  12.831  0.00  0.00      A    N  
ATOM    779  CA  LEU A 341     -79.148 110.453  12.028  0.00  0.00      A    C  
ATOM    780  C   LEU A 341     -80.129 109.615  12.867  0.00  0.00      A    C  
ATOM    781  O   LEU A 341     -81.295 109.516  12.487  0.00  0.00      A    O  
ATOM    782  CB  LEU A 341     -78.225 109.555  11.163  0.00  0.00      A    C  
ATOM    783  C01 LEU A 341     -78.060 110.013   9.694  0.00  0.00      A    C  
ATOM    784  C02 LEU A 341     -77.321 108.942   8.862  0.00  0.00      A    C  
ATOM    785  C03 LEU A 341     -77.433 111.417   9.540  0.00  0.00      A    C  
ATOM    786  H   LEU A 341     -77.346 111.324  12.726  0.00  0.00      A    H  
ATOM    787  HA  LEU A 341     -79.757 111.062  11.357  0.00  0.00      A    H  
ATOM    788  HB2 LEU A 341     -77.252 109.431  11.639  0.00  0.00      A    H  
ATOM    789  HB3 LEU A 341     -78.646 108.548  11.130  0.00  0.00      A    H  
ATOM    790  H01 LEU A 341     -79.067 110.081   9.280  0.00  0.00      A    H  
ATOM    791 H021 LEU A 341     -76.962 108.118   9.479  0.00  0.00      A    H  
ATOM    792 H022 LEU A 341     -77.986 108.513   8.111  0.00  0.00      A    H  
ATOM    793 H023 LEU A 341     -76.452 109.332   8.331  0.00  0.00      A    H  
ATOM    794 H031 LEU A 341     -78.117 112.087   9.017  0.00  0.00      A    H  
ATOM    795 H032 LEU A 341     -77.211 111.886  10.496  0.00  0.00      A    H  
ATOM    796 H033 LEU A 341     -76.502 111.411   8.975  0.00  0.00      A    H  
ATOM    797  N   LEU A 342     -79.679 109.060  14.003  0.00  0.00      A    N  
ATOM    798  CA  LEU A 342     -80.519 108.258  14.898  0.00  0.00      A    C  
ATOM    799  C   LEU A 342     -81.687 109.073  15.487  0.00  0.00      A    C  
ATOM    800  O   LEU A 342     -82.818 108.590  15.488  0.00  0.00      A    O  
ATOM    801  CB  LEU A 342     -79.638 107.480  15.913  0.00  0.00      A    C  
ATOM    802  C01 LEU A 342     -78.134 107.448  17.971  0.00  0.00      A    C  
ATOM    803  C06 LEU A 342     -80.632 107.836  18.275  0.00  0.00      A    C  
ATOM    804  C08 LEU A 342     -79.415 108.036  17.344  0.00  0.00      A    C  
ATOM    805  H   LEU A 342     -78.698 109.146  14.257  0.00  0.00      A    H  
ATOM    806  HA  LEU A 342     -80.970 107.495  14.262  0.00  0.00      A    H  
ATOM    807  HB2 LEU A 342     -80.032 106.468  16.001  0.00  0.00      A    H  
ATOM    808  HB3 LEU A 342     -78.672 107.348  15.438  0.00  0.00      A    H  
ATOM    809  H08 LEU A 342     -79.227 109.104  17.259  0.00  0.00      A    H  
ATOM    810 H011 LEU A 342     -78.331 106.522  18.513  0.00  0.00      A    H  
ATOM    811 H012 LEU A 342     -77.366 107.228  17.226  0.00  0.00      A    H  
ATOM    812 H013 LEU A 342     -77.693 108.152  18.677  0.00  0.00      A    H  
ATOM    813 H061 LEU A 342     -80.367 107.337  19.208  0.00  0.00      A    H  
ATOM    814 H062 LEU A 342     -81.070 108.796  18.545  0.00  0.00      A    H  
ATOM    815 H063 LEU A 342     -81.420 107.243  17.808  0.00  0.00      A    H  
ATOM    816  N   CYS A 343     -81.413 110.316  15.896  0.00  0.00      A    N  
ATOM    817  CA  CYS A 343     -82.405 111.259  16.426  0.00  0.00      A    C  
ATOM    818  C   CYS A 343     -83.361 111.768  15.324  0.00  0.00      A    C  
ATOM    819  O   CYS A 343     -84.552 111.953  15.588  0.00  0.00      A    O  
ATOM    820  CB  CYS A 343     -81.740 112.433  17.181  0.00  0.00      A    C  
ATOM    821  C01 CYS A 343     -81.855 112.455  20.054  0.00  0.00      A    C  
ATOM    822  S01 CYS A 343     -80.841 111.855  18.665  0.00  0.00      A    S  
ATOM    823  C02 CYS A 343     -83.626 110.626  19.932  0.00  0.00      A    C  
ATOM    824  C03 CYS A 343     -84.961 110.206  19.968  0.00  0.00      A    C  
ATOM    825  C04 CYS A 343     -85.972 111.156  20.133  0.00  0.00      A    C  
ATOM    826  C05 CYS A 343     -85.665 112.515  20.214  0.00  0.00      A    C  
ATOM    827  C06 CYS A 343     -84.332 112.924  20.150  0.00  0.00      A    C  
ATOM    828  C07 CYS A 343     -83.305 111.986  20.026  0.00  0.00      A    C  
ATOM    829  C08 CYS A 343     -86.776 113.538  20.377  0.00  0.00      A    C  
ATOM    830  C10 CYS A 343     -85.315 108.729  19.829  0.00  0.00      A    C  
ATOM    831  H   CYS A 343     -80.454 110.641  15.847  0.00  0.00      A    H  
ATOM    832  HA  CYS A 343     -83.026 110.717  17.141  0.00  0.00      A    H  
ATOM    833  HB2 CYS A 343     -81.023 112.934  16.528  0.00  0.00      A    H  
ATOM    834  HB3 CYS A 343     -82.471 113.188  17.471  0.00  0.00      A    H  
ATOM    835  H02 CYS A 343     -82.833 109.898  19.833  0.00  0.00      A    H  
ATOM    836  H04 CYS A 343     -87.005 110.840  20.174  0.00  0.00      A    H  
ATOM    837  H06 CYS A 343     -84.098 113.978  20.210  0.00  0.00      A    H  
ATOM    838 H012 CYS A 343     -81.398 112.113  20.983  0.00  0.00      A    H  
ATOM    839 H013 CYS A 343     -81.805 113.545  20.063  0.00  0.00      A    H  
ATOM    840 H082 CYS A 343     -86.376 114.489  20.733  0.00  0.00      A    H  
ATOM    841 H083 CYS A 343     -87.473 113.197  21.145  0.00  0.00      A    H  
ATOM    842 H102 CYS A 343     -85.696 108.365  20.784  0.00  0.00      A    H  
ATOM    843 H103 CYS A 343     -84.424 108.143  19.594  0.00  0.00      A    H  
ATOM    844  N   GLU A 344     -82.845 111.938  14.098  0.00  0.00      A    N  
ATOM    845  CA  GLU A 344     -83.611 112.315  12.911  0.00  0.00      A    C  
ATOM    846  C   GLU A 344     -84.585 111.208  12.469  0.00  0.00      A    C  
ATOM    847  O   GLU A 344     -85.757 111.503  12.234  0.00  0.00      A    O  
ATOM    848  CB  GLU A 344     -82.665 112.755  11.774  0.00  0.00      A    C  
ATOM    849  C01 GLU A 344     -82.061 114.167  11.965  0.00  0.00      A    C  
ATOM    850  O01 GLU A 344     -81.341 114.561   9.728  0.00  0.00      A    O1-
ATOM    851  C02 GLU A 344     -80.993 114.490  10.924  0.00  0.00      A    C  
ATOM    852  O03 GLU A 344     -79.825 114.692  11.315  0.00  0.00      A    O  
ATOM    853  H   GLU A 344     -81.848 111.794  13.963  0.00  0.00      A    H  
ATOM    854  HA  GLU A 344     -84.231 113.164  13.188  0.00  0.00      A    H  
ATOM    855  HB2 GLU A 344     -81.859 112.029  11.669  0.00  0.00      A    H  
ATOM    856  HB3 GLU A 344     -83.199 112.729  10.824  0.00  0.00      A    H  
ATOM    857  H01 GLU A 344     -81.634 114.293  12.959  0.00  0.00      A    H  
ATOM    858  H03 GLU A 344     -82.853 114.913  11.893  0.00  0.00      A    H  
ATOM    859  N   TYR A 345     -84.118 109.952  12.438  0.00  0.00      A    N  
ATOM    860  CA  TYR A 345     -84.954 108.764  12.217  0.00  0.00      A    C  
ATOM    861  C   TYR A 345     -85.977 108.526  13.346  0.00  0.00      A    C  
ATOM    862  O   TYR A 345     -87.061 108.006  13.078  0.00  0.00      A    O  
ATOM    863  CB  TYR A 345     -84.067 107.520  12.012  0.00  0.00      A    C  
ATOM    864  C01 TYR A 345     -83.756 107.187  10.568  0.00  0.00      A    C  
ATOM    865  O01 TYR A 345     -82.955 106.094   6.609  0.00  0.00      A    O  
ATOM    866  C02 TYR A 345     -84.595 106.276   9.902  0.00  0.00      A    C  
ATOM    867  C03 TYR A 345     -84.326 105.905   8.578  0.00  0.00      A    C  
ATOM    868  C04 TYR A 345     -83.221 106.453   7.898  0.00  0.00      A    C  
ATOM    869  C05 TYR A 345     -82.385 107.377   8.556  0.00  0.00      A    C  
ATOM    870  C06 TYR A 345     -82.651 107.744   9.891  0.00  0.00      A    C  
ATOM    871  H   TYR A 345     -83.125 109.789  12.596  0.00  0.00      A    H  
ATOM    872  HA  TYR A 345     -85.527 108.932  11.302  0.00  0.00      A    H  
ATOM    873  HB2 TYR A 345     -83.160 107.563  12.612  0.00  0.00      A    H  
ATOM    874  HB3 TYR A 345     -84.602 106.638  12.366  0.00  0.00      A    H  
ATOM    875  H01 TYR A 345     -83.592 105.455   6.256  0.00  0.00      A    H  
ATOM    876  H02 TYR A 345     -85.450 105.845  10.406  0.00  0.00      A    H  
ATOM    877  H03 TYR A 345     -84.990 105.189   8.129  0.00  0.00      A    H  
ATOM    878  H05 TYR A 345     -81.533 107.802   8.043  0.00  0.00      A    H  
ATOM    879  H06 TYR A 345     -82.000 108.448  10.385  0.00  0.00      A    H  
ATOM    880  N   CYS A 346     -85.636 108.935  14.576  0.00  0.00      A    N  
ATOM    881  CA  CYS A 346     -86.524 108.912  15.748  0.00  0.00      A    C  
ATOM    882  C   CYS A 346     -87.693 109.922  15.604  0.00  0.00      A    C  
ATOM    883  O   CYS A 346     -88.758 109.710  16.185  0.00  0.00      A    O  
ATOM    884  CB  CYS A 346     -85.733 109.106  17.066  0.00  0.00      A    C  
ATOM    885  S01 CYS A 346     -86.571 108.422  18.536  0.00  0.00      A    S  
ATOM    886  H   CYS A 346     -84.692 109.275  14.711  0.00  0.00      A    H  
ATOM    887  HA  CYS A 346     -86.963 107.912  15.773  0.00  0.00      A    H  
ATOM    888  HB2 CYS A 346     -84.781 108.583  17.007  0.00  0.00      A    H  
ATOM    889  HB3 CYS A 346     -85.492 110.156  17.230  0.00  0.00      A    H  
ATOM    890  N   GLY A 347     -87.505 110.958  14.774  0.00  0.00      A    N  
ATOM    891  CA  GLY A 347     -88.548 111.880  14.326  0.00  0.00      A    C  
ATOM    892  C   GLY A 347     -88.372 113.274  14.938  0.00  0.00      A    C  
ATOM    893  O   GLY A 347     -89.257 114.119  14.794  0.00  0.00      A    O  
ATOM    894  H   GLY A 347     -86.595 111.085  14.356  0.00  0.00      A    H  
ATOM    895  HA2 GLY A 347     -88.477 111.974  13.243  0.00  0.00      A    H  
ATOM    896  HA3 GLY A 347     -89.545 111.501  14.547  0.00  0.00      A    H  
ATOM    897  N   CYS A 348     -87.246 113.525  15.610  0.00  0.00      A    N  
ATOM    898  CA  CYS A 348     -86.918 114.753  16.332  0.00  0.00      A    C  
ATOM    899  C   CYS A 348     -85.951 115.686  15.552  0.00  0.00      A    C  
ATOM    900  O   CYS A 348     -85.327 116.573  16.128  0.00  0.00      A    O  
ATOM    901  CB  CYS A 348     -86.352 114.360  17.708  0.00  0.00      A    C  
ATOM    902  N01 CYS A 348     -85.804 115.534  14.245  0.00  0.00      A    N  
ATOM    903  S01 CYS A 348     -87.686 113.794  18.824  0.00  0.00      A    S  
ATOM    904  H   CYS A 348     -86.536 112.813  15.710  0.00  0.00      A    H  
ATOM    905  HA  CYS A 348     -87.814 115.354  16.489  0.00  0.00      A    H  
ATOM    906  HB2 CYS A 348     -85.598 113.580  17.583  0.00  0.00      A    H  
ATOM    907  HB3 CYS A 348     -85.841 115.192  18.171  0.00  0.00      A    H  
ATOM    908 H011 CYS A 348     -86.383 114.887  13.736  0.00  0.00      A    H  
ATOM    909 H012 CYS A 348     -85.152 116.130  13.767  0.00  0.00      A    H  
TER   
ENDMDL
MODEL        4
ATOM    910  N   CYS A 330     -63.245 105.841  12.194  0.00  0.00      A    N1+
ATOM    911  CA  CYS A 330     -63.904 106.331  13.456  0.00  0.00      A    C  
ATOM    912  C   CYS A 330     -63.302 107.725  13.746  0.00  0.00      A    C  
ATOM    913  O   CYS A 330     -62.137 107.984  13.424  0.00  0.00      A    O  
ATOM    914  CB  CYS A 330     -63.707 105.385  14.660  0.00  0.00      A    C  
ATOM    915  C01 CYS A 330     -65.881 103.862  15.626  0.00  0.00      A    C  
ATOM    916  S01 CYS A 330     -64.548 103.795  14.380  0.00  0.00      A    S  
ATOM    917  C02 CYS A 330     -67.457 105.255  14.166  0.00  0.00      A    C  
ATOM    918  C03 CYS A 330     -68.535 106.136  14.034  0.00  0.00      A    C  
ATOM    919  C04 CYS A 330     -69.061 106.741  15.173  0.00  0.00      A    C  
ATOM    920  C05 CYS A 330     -68.469 106.558  16.422  0.00  0.00      A    C  
ATOM    921  C06 CYS A 330     -67.399 105.666  16.542  0.00  0.00      A    C  
ATOM    922  C07 CYS A 330     -66.917 104.970  15.427  0.00  0.00      A    C  
ATOM    923  HA  CYS A 330     -64.962 106.445  13.212  0.00  0.00      A    H  
ATOM    924  HB2 CYS A 330     -62.646 105.192  14.825  0.00  0.00      A    H  
ATOM    925  HB3 CYS A 330     -64.082 105.835  15.581  0.00  0.00      A    H  
ATOM    926  H1  CYS A 330     -63.801 106.066  11.387  0.00  0.00      A    H  
ATOM    927  H2  CYS A 330     -62.351 106.302  12.120  0.00  0.00      A    H  
ATOM    928  H3  CYS A 330     -63.108 104.846  12.241  0.00  0.00      A    H  
ATOM    929  H02 CYS A 330     -67.035 104.795  13.287  0.00  0.00      A    H  
ATOM    930  H04 CYS A 330     -69.918 107.383  15.072  0.00  0.00      A    H  
ATOM    931  H06 CYS A 330     -66.952 105.501  17.511  0.00  0.00      A    H  
ATOM    932 H012 CYS A 330     -66.404 102.905  15.616  0.00  0.00      A    H  
ATOM    933 H013 CYS A 330     -65.416 103.951  16.609  0.00  0.00      A    H  
ATOM    934  N   ASP A 331     -64.119 108.587  14.361  0.00  0.00      A    N  
ATOM    935  CA  ASP A 331     -63.822 109.983  14.710  0.00  0.00      A    C  
ATOM    936  C   ASP A 331     -65.078 110.600  15.347  0.00  0.00      A    C  
ATOM    937  O   ASP A 331     -66.154 109.999  15.305  0.00  0.00      A    O  
ATOM    938  CB  ASP A 331     -63.317 110.899  13.551  0.00  0.00      A    C  
ATOM    939  C01 ASP A 331     -64.173 110.940  12.286  0.00  0.00      A    C  
ATOM    940  O01 ASP A 331     -63.687 110.496  11.226  0.00  0.00      A    O1-
ATOM    941  O03 ASP A 331     -65.275 111.523  12.344  0.00  0.00      A    O  
ATOM    942  H   ASP A 331     -65.022 108.254  14.684  0.00  0.00      A    H  
ATOM    943  HA  ASP A 331     -63.051 109.957  15.482  0.00  0.00      A    H  
ATOM    944  H02 ASP A 331     -63.181 111.929  13.893  0.00  0.00      A    H  
ATOM    945  H03 ASP A 331     -62.309 110.596  13.269  0.00  0.00      A    H  
ATOM    946  N   ALA A 332     -64.908 111.797  15.920  0.00  0.00      A    N  
ATOM    947  CA  ALA A 332     -65.952 112.606  16.543  0.00  0.00      A    C  
ATOM    948  C   ALA A 332     -67.102 112.978  15.589  0.00  0.00      A    C  
ATOM    949  O   ALA A 332     -68.264 112.836  15.962  0.00  0.00      A    O  
ATOM    950  CB  ALA A 332     -65.302 113.872  17.117  0.00  0.00      A    C  
ATOM    951  H   ALA A 332     -63.986 112.207  15.909  0.00  0.00      A    H  
ATOM    952  HA  ALA A 332     -66.381 112.029  17.365  0.00  0.00      A    H  
ATOM    953  HB1 ALA A 332     -66.050 114.568  17.499  0.00  0.00      A    H  
ATOM    954  HB2 ALA A 332     -64.631 113.630  17.942  0.00  0.00      A    H  
ATOM    955  HB3 ALA A 332     -64.718 114.387  16.351  0.00  0.00      A    H  
ATOM    956  N   SER A 333     -66.771 113.425  14.372  0.00  0.00      A    N  
ATOM    957  CA  SER A 333     -67.717 113.758  13.312  0.00  0.00      A    C  
ATOM    958  C   SER A 333     -68.568 112.560  12.847  0.00  0.00      A    C  
ATOM    959  O   SER A 333     -69.756 112.745  12.592  0.00  0.00      A    O  
ATOM    960  CB  SER A 333     -66.961 114.465  12.169  0.00  0.00      A    C  
ATOM    961  O01 SER A 333     -65.581 114.109  12.106  0.00  0.00      A    O  
ATOM    962  H   SER A 333     -65.810 113.489  14.066  0.00  0.00      A    H  
ATOM    963  HA  SER A 333     -68.419 114.487  13.718  0.00  0.00      A    H  
ATOM    964  HB2 SER A 333     -67.419 114.228  11.212  0.00  0.00      A    H  
ATOM    965  HB3 SER A 333     -67.067 115.543  12.296  0.00  0.00      A    H  
ATOM    966  H01 SER A 333     -65.513 113.120  12.091  0.00  0.00      A    H  
ATOM    967  N   CYS A 334     -67.980 111.356  12.815  0.00  0.00      A    N  
ATOM    968  CA  CYS A 334     -68.658 110.069  12.616  0.00  0.00      A    C  
ATOM    969  C   CYS A 334     -69.766 109.873  13.669  0.00  0.00      A    C  
ATOM    970  O   CYS A 334     -70.907 109.594  13.304  0.00  0.00      A    O  
ATOM    971  CB  CYS A 334     -67.652 108.892  12.655  0.00  0.00      A    C  
ATOM    972  CD2 CYS A 334     -69.156 106.445  12.677  0.00  0.00      A    C  
ATOM    973  S01 CYS A 334     -68.061 107.446  11.615  0.00  0.00      A    S  
ATOM    974  H   CYS A 334     -66.957 111.329  12.889  0.00  0.00      A    H  
ATOM    975  HA  CYS A 334     -69.114 110.112  11.625  0.00  0.00      A    H  
ATOM    976  HB2 CYS A 334     -66.675 109.239  12.327  0.00  0.00      A    H  
ATOM    977  HB3 CYS A 334     -67.496 108.556  13.675  0.00  0.00      A    H  
ATOM    978 HD22 CYS A 334     -70.109 106.964  12.807  0.00  0.00      A    H  
ATOM    979 HD23 CYS A 334     -69.385 105.509  12.165  0.00  0.00      A    H  
ATOM    980  N   CYS A 335     -69.420 110.065  14.953  0.00  0.00      A    N  
ATOM    981  CA  CYS A 335     -70.336 109.992  16.091  0.00  0.00      A    C  
ATOM    982  C   CYS A 335     -71.478 111.013  15.954  0.00  0.00      A    C  
ATOM    983  O   CYS A 335     -72.637 110.610  15.946  0.00  0.00      A    O  
ATOM    984  CB  CYS A 335     -69.624 110.118  17.459  0.00  0.00      A    C  
ATOM    985  CD2 CYS A 335     -69.000 107.314  17.632  0.00  0.00      A    C  
ATOM    986  S01 CYS A 335     -68.234 108.964  17.749  0.00  0.00      A    S  
ATOM    987  H   CYS A 335     -68.456 110.266  15.191  0.00  0.00      A    H  
ATOM    988  HA  CYS A 335     -70.821 109.017  16.062  0.00  0.00      A    H  
ATOM    989  HB2 CYS A 335     -69.233 111.126  17.600  0.00  0.00      A    H  
ATOM    990  HB3 CYS A 335     -70.348 109.965  18.252  0.00  0.00      A    H  
ATOM    991 HD22 CYS A 335     -70.088 107.383  17.598  0.00  0.00      A    H  
ATOM    992 HD23 CYS A 335     -68.773 106.753  18.540  0.00  0.00      A    H  
ATOM    993  N   ILE A 336     -71.138 112.294  15.768  0.00  0.00      A    N  
ATOM    994  CA  ILE A 336     -72.036 113.395  15.484  0.00  0.00      A    C  
ATOM    995  C   ILE A 336     -73.001 113.141  14.299  0.00  0.00      A    C  
ATOM    996  O   ILE A 336     -74.203 113.351  14.463  0.00  0.00      A    O  
ATOM    997  CB  ILE A 336     -71.169 114.687  15.370  0.00  0.00      A    C  
ATOM    998  C01 ILE A 336     -71.096 115.412  16.728  0.00  0.00      A    C  
ATOM    999  C02 ILE A 336     -70.538 114.604  17.911  0.00  0.00      A    C  
ATOM   1000  C03 ILE A 336     -71.558 115.662  14.258  0.00  0.00      A    C  
ATOM   1001  H   ILE A 336     -70.175 112.608  15.813  0.00  0.00      A    H  
ATOM   1002  HA  ILE A 336     -72.694 113.522  16.342  0.00  0.00      A    H  
ATOM   1003  HB  ILE A 336     -70.145 114.411  15.130  0.00  0.00      A    H  
ATOM   1004 H012 ILE A 336     -70.498 116.315  16.624  0.00  0.00      A    H  
ATOM   1005 H013 ILE A 336     -72.104 115.713  16.981  0.00  0.00      A    H  
ATOM   1006 H021 ILE A 336     -70.301 115.265  18.745  0.00  0.00      A    H  
ATOM   1007 H022 ILE A 336     -71.259 113.872  18.278  0.00  0.00      A    H  
ATOM   1008 H023 ILE A 336     -69.622 114.078  17.652  0.00  0.00      A    H  
ATOM   1009 H031 ILE A 336     -71.032 116.613  14.340  0.00  0.00      A    H  
ATOM   1010 H032 ILE A 336     -71.275 115.224  13.299  0.00  0.00      A    H  
ATOM   1011 H033 ILE A 336     -72.630 115.853  14.286  0.00  0.00      A    H  
ATOM   1012  N   ARG A 337     -72.498 112.629  13.168  0.00  0.00      A    N  
ATOM   1013  CA  ARG A 337     -73.267 112.208  12.013  0.00  0.00      A    C  
ATOM   1014  C   ARG A 337     -74.265 111.082  12.345  0.00  0.00      A    C  
ATOM   1015  O   ARG A 337     -75.450 111.226  12.041  0.00  0.00      A    O  
ATOM   1016  CB  ARG A 337     -72.268 111.856  10.888  0.00  0.00      A    C  
ATOM   1017  C01 ARG A 337     -72.927 111.301   9.626  0.00  0.00      A    C  
ATOM   1018  N01 ARG A 337     -71.316 109.532   8.946  0.00  0.00      A    N1+
ATOM   1019  C02 ARG A 337     -72.686 109.799   9.410  0.00  0.00      A    C  
ATOM   1020  N02 ARG A 337     -69.460 108.279   8.423  0.00  0.00      A    N  
ATOM   1021  C03 ARG A 337     -70.701 108.342   8.903  0.00  0.00      A    C  
ATOM   1022  N03 ARG A 337     -71.298 107.224   9.317  0.00  0.00      A    N  
ATOM   1023  H   ARG A 337     -71.500 112.519  13.033  0.00  0.00      A    H  
ATOM   1024  HA  ARG A 337     -73.848 113.073  11.686  0.00  0.00      A    H  
ATOM   1025  HB2 ARG A 337     -71.731 112.760  10.616  0.00  0.00      A    H  
ATOM   1026  HB3 ARG A 337     -71.501 111.166  11.241  0.00  0.00      A    H  
ATOM   1027  H01 ARG A 337     -70.840 110.337   8.559  0.00  0.00      A    H  
ATOM   1028 H012 ARG A 337     -73.969 111.599   9.597  0.00  0.00      A    H  
ATOM   1029 H013 ARG A 337     -72.457 111.818   8.787  0.00  0.00      A    H  
ATOM   1030 H021 ARG A 337     -68.940 107.414   8.397  0.00  0.00      A    H  
ATOM   1031 H022 ARG A 337     -73.462 109.308   8.823  0.00  0.00      A    H  
ATOM   1032 H022 ARG A 337     -68.964 109.092   8.089  0.00  0.00      A    H  
ATOM   1033 H023 ARG A 337     -72.710 109.347  10.400  0.00  0.00      A    H  
ATOM   1034 H031 ARG A 337     -72.267 107.185   9.708  0.00  0.00      A    H  
ATOM   1035 H032 ARG A 337     -70.843 106.327   9.265  0.00  0.00      A    H  
ATOM   1036  N   GLU A 338     -73.784 110.007  12.983  0.00  0.00      A    N  
ATOM   1037  CA  GLU A 338     -74.611 108.868  13.378  0.00  0.00      A    C  
ATOM   1038  C   GLU A 338     -75.693 109.229  14.413  0.00  0.00      A    C  
ATOM   1039  O   GLU A 338     -76.838 108.819  14.236  0.00  0.00      A    O  
ATOM   1040  CB  GLU A 338     -73.735 107.680  13.818  0.00  0.00      A    C  
ATOM   1041  C01 GLU A 338     -72.959 106.987  12.675  0.00  0.00      A    C  
ATOM   1042  O01 GLU A 338     -73.631 106.774  10.408  0.00  0.00      A    O1-
ATOM   1043  C02 GLU A 338     -73.839 106.396  11.579  0.00  0.00      A    C  
ATOM   1044  O03 GLU A 338     -74.699 105.550  11.896  0.00  0.00      A    O  
ATOM   1045  H   GLU A 338     -72.793 109.954  13.208  0.00  0.00      A    H  
ATOM   1046  HA  GLU A 338     -75.155 108.553  12.494  0.00  0.00      A    H  
ATOM   1047  HB2 GLU A 338     -72.997 108.044  14.525  0.00  0.00      A    H  
ATOM   1048  HB3 GLU A 338     -74.338 106.947  14.359  0.00  0.00      A    H  
ATOM   1049 H012 GLU A 338     -72.267 107.695  12.219  0.00  0.00      A    H  
ATOM   1050 H013 GLU A 338     -72.348 106.185  13.088  0.00  0.00      A    H  
ATOM   1051  N   ILE A 339     -75.355 110.032  15.430  0.00  0.00      A    N  
ATOM   1052  CA  ILE A 339     -76.259 110.581  16.413  0.00  0.00      A    C  
ATOM   1053  C   ILE A 339     -77.317 111.506  15.771  0.00  0.00      A    C  
ATOM   1054  O   ILE A 339     -78.501 111.357  16.071  0.00  0.00      A    O  
ATOM   1055  CB  ILE A 339     -75.402 111.268  17.514  0.00  0.00      A    C  
ATOM   1056  C01 ILE A 339     -74.626 110.211  18.333  0.00  0.00      A    C  
ATOM   1057  C02 ILE A 339     -73.609 110.798  19.323  0.00  0.00      A    C  
ATOM   1058  C03 ILE A 339     -76.202 112.185  18.428  0.00  0.00      A    C  
ATOM   1059  H   ILE A 339     -74.412 110.362  15.604  0.00  0.00      A    H  
ATOM   1060  HA  ILE A 339     -76.811 109.784  16.897  0.00  0.00      A    H  
ATOM   1061  HB  ILE A 339     -74.669 111.903  17.015  0.00  0.00      A    H  
ATOM   1062 H012 ILE A 339     -75.346 109.586  18.848  0.00  0.00      A    H  
ATOM   1063 H013 ILE A 339     -74.098 109.515  17.682  0.00  0.00      A    H  
ATOM   1064 H021 ILE A 339     -74.087 111.078  20.262  0.00  0.00      A    H  
ATOM   1065 H022 ILE A 339     -73.120 111.684  18.916  0.00  0.00      A    H  
ATOM   1066 H023 ILE A 339     -72.829 110.072  19.554  0.00  0.00      A    H  
ATOM   1067 H031 ILE A 339     -75.585 112.697  19.166  0.00  0.00      A    H  
ATOM   1068 H032 ILE A 339     -76.618 112.929  17.768  0.00  0.00      A    H  
ATOM   1069 H033 ILE A 339     -77.014 111.664  18.938  0.00  0.00      A    H  
ATOM   1070  N   SER A 340     -76.899 112.398  14.859  0.00  0.00      A    N  
ATOM   1071  CA  SER A 340     -77.798 113.269  14.100  0.00  0.00      A    C  
ATOM   1072  C   SER A 340     -78.817 112.454  13.275  0.00  0.00      A    C  
ATOM   1073  O   SER A 340     -80.016 112.717  13.377  0.00  0.00      A    O  
ATOM   1074  CB  SER A 340     -76.968 114.268  13.257  0.00  0.00      A    C  
ATOM   1075  O01 SER A 340     -77.751 115.243  12.584  0.00  0.00      A    O  
ATOM   1076  H   SER A 340     -75.907 112.494  14.664  0.00  0.00      A    H  
ATOM   1077  HA  SER A 340     -78.368 113.842  14.835  0.00  0.00      A    H  
ATOM   1078  HB2 SER A 340     -76.272 114.803  13.903  0.00  0.00      A    H  
ATOM   1079  HB3 SER A 340     -76.364 113.735  12.521  0.00  0.00      A    H  
ATOM   1080  H01 SER A 340     -78.066 115.882  13.240  0.00  0.00      A    H  
ATOM   1081  N   LEU A 341     -78.343 111.421  12.560  0.00  0.00      A    N  
ATOM   1082  CA  LEU A 341     -79.186 110.468  11.838  0.00  0.00      A    C  
ATOM   1083  C   LEU A 341     -80.149 109.707  12.764  0.00  0.00      A    C  
ATOM   1084  O   LEU A 341     -81.347 109.705  12.488  0.00  0.00      A    O  
ATOM   1085  CB  LEU A 341     -78.319 109.494  11.009  0.00  0.00      A    C  
ATOM   1086  C01 LEU A 341     -77.794 110.099   9.689  0.00  0.00      A    C  
ATOM   1087  C02 LEU A 341     -78.928 110.346   8.668  0.00  0.00      A    C  
ATOM   1088  C03 LEU A 341     -76.642 109.259   9.098  0.00  0.00      A    C  
ATOM   1089  H   LEU A 341     -77.340 111.261  12.521  0.00  0.00      A    H  
ATOM   1090  HA  LEU A 341     -79.810 111.047  11.156  0.00  0.00      A    H  
ATOM   1091  HB2 LEU A 341     -77.487 109.156  11.628  0.00  0.00      A    H  
ATOM   1092  HB3 LEU A 341     -78.886 108.591  10.771  0.00  0.00      A    H  
ATOM   1093  H01 LEU A 341     -77.370 111.072   9.934  0.00  0.00      A    H  
ATOM   1094 H021 LEU A 341     -79.063 111.414   8.494  0.00  0.00      A    H  
ATOM   1095 H022 LEU A 341     -78.732 109.891   7.696  0.00  0.00      A    H  
ATOM   1096 H023 LEU A 341     -79.886 109.955   9.012  0.00  0.00      A    H  
ATOM   1097 H031 LEU A 341     -76.266 108.516   9.802  0.00  0.00      A    H  
ATOM   1098 H032 LEU A 341     -76.929 108.719   8.196  0.00  0.00      A    H  
ATOM   1099 H033 LEU A 341     -75.801 109.901   8.836  0.00  0.00      A    H  
ATOM   1100  N   LEU A 342     -79.645 109.108  13.854  0.00  0.00      A    N  
ATOM   1101  CA  LEU A 342     -80.455 108.324  14.795  0.00  0.00      A    C  
ATOM   1102  C   LEU A 342     -81.601 109.146  15.413  0.00  0.00      A    C  
ATOM   1103  O   LEU A 342     -82.732 108.666  15.446  0.00  0.00      A    O  
ATOM   1104  CB  LEU A 342     -79.553 107.538  15.789  0.00  0.00      A    C  
ATOM   1105  C01 LEU A 342     -78.066 107.458  17.859  0.00  0.00      A    C  
ATOM   1106  C06 LEU A 342     -80.570 107.816  18.149  0.00  0.00      A    C  
ATOM   1107  C08 LEU A 342     -79.347 108.055  17.237  0.00  0.00      A    C  
ATOM   1108  H   LEU A 342     -78.642 109.132  14.026  0.00  0.00      A    H  
ATOM   1109  HA  LEU A 342     -80.931 107.559  14.180  0.00  0.00      A    H  
ATOM   1110  HB2 LEU A 342     -79.923 106.515  15.849  0.00  0.00      A    H  
ATOM   1111  HB3 LEU A 342     -78.583 107.438  15.315  0.00  0.00      A    H  
ATOM   1112  H08 LEU A 342     -79.172 109.128  17.187  0.00  0.00      A    H  
ATOM   1113 H011 LEU A 342     -78.268 106.543  18.418  0.00  0.00      A    H  
ATOM   1114 H012 LEU A 342     -77.309 107.215  17.110  0.00  0.00      A    H  
ATOM   1115 H013 LEU A 342     -77.608 108.166  18.551  0.00  0.00      A    H  
ATOM   1116 H061 LEU A 342     -80.309 107.314  19.081  0.00  0.00      A    H  
ATOM   1117 H062 LEU A 342     -81.032 108.765  18.422  0.00  0.00      A    H  
ATOM   1118 H063 LEU A 342     -81.338 107.212  17.664  0.00  0.00      A    H  
ATOM   1119  N   CYS A 343     -81.314 110.392  15.805  0.00  0.00      A    N  
ATOM   1120  CA  CYS A 343     -82.294 111.327  16.366  0.00  0.00      A    C  
ATOM   1121  C   CYS A 343     -83.312 111.811  15.308  0.00  0.00      A    C  
ATOM   1122  O   CYS A 343     -84.494 111.945  15.631  0.00  0.00      A    O  
ATOM   1123  CB  CYS A 343     -81.617 112.507  17.099  0.00  0.00      A    C  
ATOM   1124  C01 CYS A 343     -81.602 112.469  19.983  0.00  0.00      A    C  
ATOM   1125  S01 CYS A 343     -80.639 111.927  18.534  0.00  0.00      A    S  
ATOM   1126  C02 CYS A 343     -83.349 110.611  19.919  0.00  0.00      A    C  
ATOM   1127  C03 CYS A 343     -84.675 110.169  20.008  0.00  0.00      A    C  
ATOM   1128  C04 CYS A 343     -85.693 111.102  20.223  0.00  0.00      A    C  
ATOM   1129  C05 CYS A 343     -85.404 112.464  20.307  0.00  0.00      A    C  
ATOM   1130  C06 CYS A 343     -84.080 112.894  20.198  0.00  0.00      A    C  
ATOM   1131  C07 CYS A 343     -83.045 111.974  20.014  0.00  0.00      A    C  
ATOM   1132  C08 CYS A 343     -86.523 113.472  20.515  0.00  0.00      A    C  
ATOM   1133  C10 CYS A 343     -85.011 108.686  19.886  0.00  0.00      A    C  
ATOM   1134  H   CYS A 343     -80.349 110.711  15.756  0.00  0.00      A    H  
ATOM   1135  HA  CYS A 343     -82.874 110.777  17.109  0.00  0.00      A    H  
ATOM   1136  HB2 CYS A 343     -80.940 113.025  16.417  0.00  0.00      A    H  
ATOM   1137  HB3 CYS A 343     -82.347 113.245  17.430  0.00  0.00      A    H  
ATOM   1138  H02 CYS A 343     -82.550 109.897  19.783  0.00  0.00      A    H  
ATOM   1139  H04 CYS A 343     -86.719 110.769  20.301  0.00  0.00      A    H  
ATOM   1140  H06 CYS A 343     -83.858 113.950  20.264  0.00  0.00      A    H  
ATOM   1141 H012 CYS A 343     -81.096 112.112  20.881  0.00  0.00      A    H  
ATOM   1142 H013 CYS A 343     -81.571 113.559  20.021  0.00  0.00      A    H  
ATOM   1143 H082 CYS A 343     -86.122 114.418  20.882  0.00  0.00      A    H  
ATOM   1144 H083 CYS A 343     -87.201 113.110  21.289  0.00  0.00      A    H  
ATOM   1145 H102 CYS A 343     -85.349 108.320  20.857  0.00  0.00      A    H  
ATOM   1146 H103 CYS A 343     -84.121 108.112  19.621  0.00  0.00      A    H  
ATOM   1147  N   GLU A 344     -82.870 112.006  14.055  0.00  0.00      A    N  
ATOM   1148  CA  GLU A 344     -83.736 112.344  12.921  0.00  0.00      A    C  
ATOM   1149  C   GLU A 344     -84.686 111.199  12.534  0.00  0.00      A    C  
ATOM   1150  O   GLU A 344     -85.881 111.443  12.363  0.00  0.00      A    O  
ATOM   1151  CB  GLU A 344     -82.902 112.830  11.712  0.00  0.00      A    C  
ATOM   1152  C01 GLU A 344     -82.443 114.306  11.792  0.00  0.00      A    C  
ATOM   1153  O01 GLU A 344     -83.805 116.138  12.498  0.00  0.00      A    O1-
ATOM   1154  C02 GLU A 344     -83.578 115.309  11.594  0.00  0.00      A    C  
ATOM   1155  O03 GLU A 344     -84.221 115.269  10.527  0.00  0.00      A    O  
ATOM   1156  H   GLU A 344     -81.885 111.877  13.847  0.00  0.00      A    H  
ATOM   1157  HA  GLU A 344     -84.389 113.146  13.252  0.00  0.00      A    H  
ATOM   1158  HB2 GLU A 344     -82.023 112.198  11.594  0.00  0.00      A    H  
ATOM   1159  HB3 GLU A 344     -83.467 112.686  10.791  0.00  0.00      A    H  
ATOM   1160  H01 GLU A 344     -81.694 114.491  11.020  0.00  0.00      A    H  
ATOM   1161  H03 GLU A 344     -81.947 114.504  12.743  0.00  0.00      A    H  
ATOM   1162  N   TYR A 345     -84.168 109.967  12.464  0.00  0.00      A    N  
ATOM   1163  CA  TYR A 345     -84.961 108.752  12.244  0.00  0.00      A    C  
ATOM   1164  C   TYR A 345     -85.922 108.444  13.412  0.00  0.00      A    C  
ATOM   1165  O   TYR A 345     -86.997 107.890  13.181  0.00  0.00      A    O  
ATOM   1166  CB  TYR A 345     -84.029 107.558  11.961  0.00  0.00      A    C  
ATOM   1167  C01 TYR A 345     -83.673 107.339  10.503  0.00  0.00      A    C  
ATOM   1168  O01 TYR A 345     -82.725 106.545   6.502  0.00  0.00      A    O  
ATOM   1169  C02 TYR A 345     -84.457 106.444   9.753  0.00  0.00      A    C  
ATOM   1170  C03 TYR A 345     -84.138 106.174   8.416  0.00  0.00      A    C  
ATOM   1171  C04 TYR A 345     -83.038 106.807   7.804  0.00  0.00      A    C  
ATOM   1172  C05 TYR A 345     -82.255 107.714   8.546  0.00  0.00      A    C  
ATOM   1173  C06 TYR A 345     -82.573 107.978   9.892  0.00  0.00      A    C  
ATOM   1174  H   TYR A 345     -83.164 109.848  12.591  0.00  0.00      A    H  
ATOM   1175  HA  TYR A 345     -85.580 108.918  11.360  0.00  0.00      A    H  
ATOM   1176  HB2 TYR A 345     -83.135 107.590  12.581  0.00  0.00      A    H  
ATOM   1177  HB3 TYR A 345     -84.541 106.640  12.245  0.00  0.00      A    H  
ATOM   1178  H01 TYR A 345     -83.328 105.909   6.090  0.00  0.00      A    H  
ATOM   1179  H02 TYR A 345     -85.304 105.944  10.203  0.00  0.00      A    H  
ATOM   1180  H03 TYR A 345     -84.762 105.465   7.903  0.00  0.00      A    H  
ATOM   1181  H05 TYR A 345     -81.402 108.208   8.097  0.00  0.00      A    H  
ATOM   1182  H06 TYR A 345     -81.954 108.668  10.439  0.00  0.00      A    H  
ATOM   1183  N   CYS A 346     -85.540 108.842  14.633  0.00  0.00      A    N  
ATOM   1184  CA  CYS A 346     -86.373 108.785  15.845  0.00  0.00      A    C  
ATOM   1185  C   CYS A 346     -87.569 109.771  15.770  0.00  0.00      A    C  
ATOM   1186  O   CYS A 346     -88.604 109.522  16.389  0.00  0.00      A    O  
ATOM   1187  CB  CYS A 346     -85.526 108.982  17.128  0.00  0.00      A    C  
ATOM   1188  S01 CYS A 346     -86.314 108.351  18.648  0.00  0.00      A    S  
ATOM   1189  H   CYS A 346     -84.598 109.202  14.729  0.00  0.00      A    H  
ATOM   1190  HA  CYS A 346     -86.790 107.776  15.880  0.00  0.00      A    H  
ATOM   1191  HB2 CYS A 346     -84.592 108.430  17.041  0.00  0.00      A    H  
ATOM   1192  HB3 CYS A 346     -85.250 110.028  17.259  0.00  0.00      A    H  
ATOM   1193  N   GLY A 347     -87.438 110.831  14.959  0.00  0.00      A    N  
ATOM   1194  CA  GLY A 347     -88.512 111.757  14.600  0.00  0.00      A    C  
ATOM   1195  C   GLY A 347     -88.280 113.151  15.194  0.00  0.00      A    C  
ATOM   1196  O   GLY A 347     -89.173 113.996  15.129  0.00  0.00      A    O  
ATOM   1197  H   GLY A 347     -86.554 110.982  14.496  0.00  0.00      A    H  
ATOM   1198  HA2 GLY A 347     -88.532 111.850  13.515  0.00  0.00      A    H  
ATOM   1199  HA3 GLY A 347     -89.488 111.384  14.905  0.00  0.00      A    H  
ATOM   1200  N   CYS A 348     -87.098 113.402  15.763  0.00  0.00      A    N  
ATOM   1201  CA  CYS A 348     -86.694 114.629  16.445  0.00  0.00      A    C  
ATOM   1202  C   CYS A 348     -85.692 115.473  15.603  0.00  0.00      A    C  
ATOM   1203  O   CYS A 348     -84.859 116.195  16.145  0.00  0.00      A    O  
ATOM   1204  CB  CYS A 348     -86.134 114.239  17.827  0.00  0.00      A    C  
ATOM   1205  N01 CYS A 348     -85.750 115.404  14.281  0.00  0.00      A    N  
ATOM   1206  S01 CYS A 348     -87.465 113.758  18.984  0.00  0.00      A    S  
ATOM   1207  H   CYS A 348     -86.378 112.693  15.799  0.00  0.00      A    H  
ATOM   1208  HA  CYS A 348     -87.551 115.287  16.599  0.00  0.00      A    H  
ATOM   1209  HB2 CYS A 348     -85.426 113.413  17.721  0.00  0.00      A    H  
ATOM   1210  HB3 CYS A 348     -85.576 115.055  18.264  0.00  0.00      A    H  
ATOM   1211 H011 CYS A 348     -85.043 115.873  13.697  0.00  0.00      A    H  
ATOM   1212 H012 CYS A 348     -86.467 114.856  13.838  0.00  0.00      A    H  
TER   
ENDMDL
MODEL        5
ATOM   1213  N   CYS A 330     -63.634 106.205  11.788  0.00  0.00      A    N1+
ATOM   1214  CA  CYS A 330     -63.961 106.364  13.249  0.00  0.00      A    C  
ATOM   1215  C   CYS A 330     -63.254 107.680  13.670  0.00  0.00      A    C  
ATOM   1216  O   CYS A 330     -62.133 107.949  13.224  0.00  0.00      A    O  
ATOM   1217  CB  CYS A 330     -63.507 105.149  14.100  0.00  0.00      A    C  
ATOM   1218  C01 CYS A 330     -65.515 104.283  15.954  0.00  0.00      A    C  
ATOM   1219  S01 CYS A 330     -63.958 105.228  15.874  0.00  0.00      A    S  
ATOM   1220  C02 CYS A 330     -67.366 105.270  14.527  0.00  0.00      A    C  
ATOM   1221  C03 CYS A 330     -68.534 106.024  14.381  0.00  0.00      A    C  
ATOM   1222  C04 CYS A 330     -69.096 106.641  15.498  0.00  0.00      A    C  
ATOM   1223  C05 CYS A 330     -68.462 106.585  16.739  0.00  0.00      A    C  
ATOM   1224  C06 CYS A 330     -67.297 105.825  16.877  0.00  0.00      A    C  
ATOM   1225  C07 CYS A 330     -66.748 105.157  15.777  0.00  0.00      A    C  
ATOM   1226  HA  CYS A 330     -65.043 106.495  13.289  0.00  0.00      A    H  
ATOM   1227  HB2 CYS A 330     -62.421 105.049  14.046  0.00  0.00      A    H  
ATOM   1228  HB3 CYS A 330     -63.905 104.224  13.682  0.00  0.00      A    H  
ATOM   1229  H1  CYS A 330     -62.769 106.698  11.623  0.00  0.00      A    H  
ATOM   1230  H2  CYS A 330     -63.511 105.238  11.544  0.00  0.00      A    H  
ATOM   1231  H3  CYS A 330     -64.354 106.605  11.211  0.00  0.00      A    H  
ATOM   1232  H02 CYS A 330     -66.925 104.792  13.666  0.00  0.00      A    H  
ATOM   1233  H04 CYS A 330     -70.007 107.206  15.383  0.00  0.00      A    H  
ATOM   1234  H06 CYS A 330     -66.809 105.762  17.840  0.00  0.00      A    H  
ATOM   1235 H012 CYS A 330     -65.511 103.459  15.239  0.00  0.00      A    H  
ATOM   1236 H013 CYS A 330     -65.570 103.803  16.932  0.00  0.00      A    H  
ATOM   1237  N   ASP A 331     -63.939 108.466  14.506  0.00  0.00      A    N  
ATOM   1238  CA  ASP A 331     -63.572 109.770  15.070  0.00  0.00      A    C  
ATOM   1239  C   ASP A 331     -64.857 110.338  15.714  0.00  0.00      A    C  
ATOM   1240  O   ASP A 331     -65.924 109.722  15.624  0.00  0.00      A    O  
ATOM   1241  CB  ASP A 331     -62.961 110.833  14.093  0.00  0.00      A    C  
ATOM   1242  C01 ASP A 331     -63.866 111.416  13.002  0.00  0.00      A    C  
ATOM   1243  O01 ASP A 331     -64.898 110.815  12.647  0.00  0.00      A    O1-
ATOM   1244  O03 ASP A 331     -63.531 112.522  12.528  0.00  0.00      A    O  
ATOM   1245  H   ASP A 331     -64.835 108.143  14.853  0.00  0.00      A    H  
ATOM   1246  HA  ASP A 331     -62.857 109.584  15.873  0.00  0.00      A    H  
ATOM   1247  H02 ASP A 331     -62.607 111.675  14.691  0.00  0.00      A    H  
ATOM   1248  H03 ASP A 331     -62.072 110.429  13.611  0.00  0.00      A    H  
ATOM   1249  N   ALA A 332     -64.738 111.526  16.319  0.00  0.00      A    N  
ATOM   1250  CA  ALA A 332     -65.845 112.331  16.824  0.00  0.00      A    C  
ATOM   1251  C   ALA A 332     -66.870 112.732  15.744  0.00  0.00      A    C  
ATOM   1252  O   ALA A 332     -68.065 112.720  16.028  0.00  0.00      A    O  
ATOM   1253  CB  ALA A 332     -65.262 113.581  17.496  0.00  0.00      A    C  
ATOM   1254  H   ALA A 332     -63.825 111.947  16.401  0.00  0.00      A    H  
ATOM   1255  HA  ALA A 332     -66.375 111.744  17.578  0.00  0.00      A    H  
ATOM   1256  HB1 ALA A 332     -66.049 114.273  17.802  0.00  0.00      A    H  
ATOM   1257  HB2 ALA A 332     -64.694 113.320  18.388  0.00  0.00      A    H  
ATOM   1258  HB3 ALA A 332     -64.592 114.111  16.815  0.00  0.00      A    H  
ATOM   1259  N   SER A 333     -66.408 113.060  14.528  0.00  0.00      A    N  
ATOM   1260  CA  SER A 333     -67.261 113.460  13.401  0.00  0.00      A    C  
ATOM   1261  C   SER A 333     -68.219 112.327  12.982  0.00  0.00      A    C  
ATOM   1262  O   SER A 333     -69.389 112.594  12.710  0.00  0.00      A    O  
ATOM   1263  CB  SER A 333     -66.410 113.910  12.193  0.00  0.00      A    C  
ATOM   1264  O01 SER A 333     -65.212 114.573  12.580  0.00  0.00      A    O  
ATOM   1265  H   SER A 333     -65.418 113.040  14.331  0.00  0.00      A    H  
ATOM   1266  HA  SER A 333     -67.856 114.313  13.733  0.00  0.00      A    H  
ATOM   1267  HB2 SER A 333     -66.129 113.055  11.575  0.00  0.00      A    H  
ATOM   1268  HB3 SER A 333     -67.009 114.563  11.556  0.00  0.00      A    H  
ATOM   1269  H01 SER A 333     -64.509 113.876  12.559  0.00  0.00      A    H  
ATOM   1270  N   CYS A 334     -67.719 111.082  12.995  0.00  0.00      A    N  
ATOM   1271  CA  CYS A 334     -68.481 109.845  12.800  0.00  0.00      A    C  
ATOM   1272  C   CYS A 334     -69.630 109.731  13.820  0.00  0.00      A    C  
ATOM   1273  O   CYS A 334     -70.766 109.477  13.425  0.00  0.00      A    O  
ATOM   1274  CB  CYS A 334     -67.556 108.609  12.878  0.00  0.00      A    C  
ATOM   1275  CD2 CYS A 334     -69.170 106.239  13.014  0.00  0.00      A    C  
ATOM   1276  S01 CYS A 334     -68.076 107.165  11.882  0.00  0.00      A    S  
ATOM   1277  H   CYS A 334     -66.707 110.972  13.111  0.00  0.00      A    H  
ATOM   1278  HA  CYS A 334     -68.907 109.904  11.797  0.00  0.00      A    H  
ATOM   1279  HB2 CYS A 334     -66.566 108.883  12.526  0.00  0.00      A    H  
ATOM   1280  HB3 CYS A 334     -67.395 108.314  13.911  0.00  0.00      A    H  
ATOM   1281 HD22 CYS A 334     -70.110 106.783  13.121  0.00  0.00      A    H  
ATOM   1282 HD23 CYS A 334     -69.413 105.273  12.569  0.00  0.00      A    H  
ATOM   1283  N   CYS A 335     -69.324 109.961  15.107  0.00  0.00      A    N  
ATOM   1284  CA  CYS A 335     -70.289 109.979  16.207  0.00  0.00      A    C  
ATOM   1285  C   CYS A 335     -71.389 111.031  15.971  0.00  0.00      A    C  
ATOM   1286  O   CYS A 335     -72.563 110.667  15.953  0.00  0.00      A    O  
ATOM   1287  CB  CYS A 335     -69.633 110.162  17.597  0.00  0.00      A    C  
ATOM   1288  CD2 CYS A 335     -69.026 107.364  17.918  0.00  0.00      A    C  
ATOM   1289  S01 CYS A 335     -68.266 109.019  18.009  0.00  0.00      A    S  
ATOM   1290  H   CYS A 335     -68.360 110.124  15.370  0.00  0.00      A    H  
ATOM   1291  HA  CYS A 335     -70.800 109.017  16.206  0.00  0.00      A    H  
ATOM   1292  HB2 CYS A 335     -69.240 111.173  17.709  0.00  0.00      A    H  
ATOM   1293  HB3 CYS A 335     -70.393 110.050  18.362  0.00  0.00      A    H  
ATOM   1294 HD22 CYS A 335     -70.114 107.427  17.867  0.00  0.00      A    H  
ATOM   1295 HD23 CYS A 335     -68.809 106.825  18.841  0.00  0.00      A    H  
ATOM   1296  N   ILE A 336     -70.985 112.285  15.722  0.00  0.00      A    N  
ATOM   1297  CA  ILE A 336     -71.805 113.418  15.340  0.00  0.00      A    C  
ATOM   1298  C   ILE A 336     -72.733 113.147  14.129  0.00  0.00      A    C  
ATOM   1299  O   ILE A 336     -73.922 113.461  14.207  0.00  0.00      A    O  
ATOM   1300  CB  ILE A 336     -70.863 114.650  15.174  0.00  0.00      A    C  
ATOM   1301  C01 ILE A 336     -70.780 115.452  16.488  0.00  0.00      A    C  
ATOM   1302  C02 ILE A 336     -70.326 114.689  17.744  0.00  0.00      A    C  
ATOM   1303  C03 ILE A 336     -71.188 115.583  14.006  0.00  0.00      A    C  
ATOM   1304  H   ILE A 336     -70.008 112.554  15.775  0.00  0.00      A    H  
ATOM   1305  HA  ILE A 336     -72.478 113.644  16.163  0.00  0.00      A    H  
ATOM   1306  HB  ILE A 336     -69.851 114.304  14.967  0.00  0.00      A    H  
ATOM   1307 H012 ILE A 336     -70.118 116.305  16.351  0.00  0.00      A    H  
ATOM   1308 H013 ILE A 336     -71.772 115.837  16.684  0.00  0.00      A    H  
ATOM   1309 H021 ILE A 336     -70.090 115.387  18.548  0.00  0.00      A    H  
ATOM   1310 H022 ILE A 336     -71.105 114.024  18.118  0.00  0.00      A    H  
ATOM   1311 H023 ILE A 336     -69.432 114.099  17.564  0.00  0.00      A    H  
ATOM   1312 H031 ILE A 336     -70.588 116.493  14.024  0.00  0.00      A    H  
ATOM   1313 H032 ILE A 336     -70.960 115.066  13.073  0.00  0.00      A    H  
ATOM   1314 H033 ILE A 336     -72.242 115.856  14.027  0.00  0.00      A    H  
ATOM   1315  N   ARG A 337     -72.204 112.532  13.064  0.00  0.00      A    N  
ATOM   1316  CA  ARG A 337     -72.940 112.086  11.893  0.00  0.00      A    C  
ATOM   1317  C   ARG A 337     -74.027 111.056  12.246  0.00  0.00      A    C  
ATOM   1318  O   ARG A 337     -75.185 111.245  11.869  0.00  0.00      A    O  
ATOM   1319  CB  ARG A 337     -71.912 111.564  10.863  0.00  0.00      A    C  
ATOM   1320  C01 ARG A 337     -72.471 111.250   9.476  0.00  0.00      A    C  
ATOM   1321  N01 ARG A 337     -73.233 109.517   7.882  0.00  0.00      A    N1+
ATOM   1322  C02 ARG A 337     -72.963 109.804   9.299  0.00  0.00      A    C  
ATOM   1323  N02 ARG A 337     -73.924 108.308   6.051  0.00  0.00      A    N  
ATOM   1324  C03 ARG A 337     -73.720 108.379   7.366  0.00  0.00      A    C  
ATOM   1325  N03 ARG A 337     -74.005 107.320   8.123  0.00  0.00      A    N  
ATOM   1326  H   ARG A 337     -71.203 112.390  12.997  0.00  0.00      A    H  
ATOM   1327  HA  ARG A 337     -73.437 112.965  11.476  0.00  0.00      A    H  
ATOM   1328  HB2 ARG A 337     -71.171 112.344  10.712  0.00  0.00      A    H  
ATOM   1329  HB3 ARG A 337     -71.350 110.712  11.245  0.00  0.00      A    H  
ATOM   1330  H01 ARG A 337     -73.021 110.281   7.252  0.00  0.00      A    H  
ATOM   1331 H012 ARG A 337     -73.276 111.967   9.344  0.00  0.00      A    H  
ATOM   1332 H013 ARG A 337     -71.729 111.469   8.707  0.00  0.00      A    H  
ATOM   1333 H021 ARG A 337     -73.727 109.078   5.427  0.00  0.00      A    H  
ATOM   1334 H022 ARG A 337     -73.930 109.687   9.788  0.00  0.00      A    H  
ATOM   1335 H022 ARG A 337     -74.287 107.477   5.607  0.00  0.00      A    H  
ATOM   1336 H023 ARG A 337     -72.277 109.104   9.775  0.00  0.00      A    H  
ATOM   1337 H031 ARG A 337     -74.371 106.466   7.734  0.00  0.00      A    H  
ATOM   1338 H032 ARG A 337     -73.871 107.274   9.164  0.00  0.00      A    H  
ATOM   1339  N   GLU A 338     -73.635 110.002  12.973  0.00  0.00      A    N  
ATOM   1340  CA  GLU A 338     -74.516 108.904  13.353  0.00  0.00      A    C  
ATOM   1341  C   GLU A 338     -75.677 109.324  14.269  0.00  0.00      A    C  
ATOM   1342  O   GLU A 338     -76.818 108.991  13.950  0.00  0.00      A    O  
ATOM   1343  CB  GLU A 338     -73.709 107.717  13.914  0.00  0.00      A    C  
ATOM   1344  C01 GLU A 338     -72.893 106.934  12.861  0.00  0.00      A    C  
ATOM   1345  O01 GLU A 338     -74.336 105.235  12.015  0.00  0.00      A    O1-
ATOM   1346  C02 GLU A 338     -73.735 106.299  11.762  0.00  0.00      A    C  
ATOM   1347  O03 GLU A 338     -73.776 106.876  10.657  0.00  0.00      A    O  
ATOM   1348  H   GLU A 338     -72.661 109.921  13.254  0.00  0.00      A    H  
ATOM   1349  HA  GLU A 338     -74.993 108.563  12.440  0.00  0.00      A    H  
ATOM   1350  HB2 GLU A 338     -73.001 108.101  14.641  0.00  0.00      A    H  
ATOM   1351  HB3 GLU A 338     -74.364 107.035  14.460  0.00  0.00      A    H  
ATOM   1352 H012 GLU A 338     -72.164 107.592  12.391  0.00  0.00      A    H  
ATOM   1353 H013 GLU A 338     -72.326 106.146  13.358  0.00  0.00      A    H  
ATOM   1354  N   ILE A 339     -75.417 110.076  15.350  0.00  0.00      A    N  
ATOM   1355  CA  ILE A 339     -76.442 110.543  16.260  0.00  0.00      A    C  
ATOM   1356  C   ILE A 339     -77.433 111.529  15.609  0.00  0.00      A    C  
ATOM   1357  O   ILE A 339     -78.631 111.446  15.875  0.00  0.00      A    O  
ATOM   1358  CB  ILE A 339     -75.791 111.183  17.508  0.00  0.00      A    C  
ATOM   1359  C01 ILE A 339     -75.010 112.501  17.280  0.00  0.00      A    C  
ATOM   1360  C02 ILE A 339     -74.313 113.064  18.526  0.00  0.00      A    C  
ATOM   1361  C03 ILE A 339     -74.999 110.135  18.320  0.00  0.00      A    C  
ATOM   1362  H   ILE A 339     -74.492 110.349  15.656  0.00  0.00      A    H  
ATOM   1363  HA  ILE A 339     -77.020 109.675  16.578  0.00  0.00      A    H  
ATOM   1364  HB  ILE A 339     -76.638 111.462  18.093  0.00  0.00      A    H  
ATOM   1365 H012 ILE A 339     -74.266 112.342  16.512  0.00  0.00      A    H  
ATOM   1366 H013 ILE A 339     -75.670 113.277  16.892  0.00  0.00      A    H  
ATOM   1367 H021 ILE A 339     -74.949 112.994  19.409  0.00  0.00      A    H  
ATOM   1368 H022 ILE A 339     -73.385 112.529  18.733  0.00  0.00      A    H  
ATOM   1369 H023 ILE A 339     -74.058 114.115  18.386  0.00  0.00      A    H  
ATOM   1370 H031 ILE A 339     -74.726 110.508  19.306  0.00  0.00      A    H  
ATOM   1371 H032 ILE A 339     -75.589 109.233  18.480  0.00  0.00      A    H  
ATOM   1372 H033 ILE A 339     -74.081 109.834  17.817  0.00  0.00      A    H  
ATOM   1373  N   SER A 340     -76.932 112.389  14.713  0.00  0.00      A    N  
ATOM   1374  CA  SER A 340     -77.752 113.313  13.929  0.00  0.00      A    C  
ATOM   1375  C   SER A 340     -78.745 112.583  13.002  0.00  0.00      A    C  
ATOM   1376  O   SER A 340     -79.882 113.033  12.878  0.00  0.00      A    O  
ATOM   1377  CB  SER A 340     -76.863 114.298  13.141  0.00  0.00      A    C  
ATOM   1378  O01 SER A 340     -76.099 115.105  14.024  0.00  0.00      A    O  
ATOM   1379  H   SER A 340     -75.930 112.419  14.592  0.00  0.00      A    H  
ATOM   1380  HA  SER A 340     -78.358 113.887  14.634  0.00  0.00      A    H  
ATOM   1381  HB2 SER A 340     -76.189 113.775  12.461  0.00  0.00      A    H  
ATOM   1382  HB3 SER A 340     -77.483 114.950  12.523  0.00  0.00      A    H  
ATOM   1383  H01 SER A 340     -75.284 114.604  14.220  0.00  0.00      A    H  
ATOM   1384  N   LEU A 341     -78.337 111.441  12.424  0.00  0.00      A    N  
ATOM   1385  CA  LEU A 341     -79.234 110.554  11.687  0.00  0.00      A    C  
ATOM   1386  C   LEU A 341     -80.197 109.824  12.635  0.00  0.00      A    C  
ATOM   1387  O   LEU A 341     -81.402 109.858  12.393  0.00  0.00      A    O  
ATOM   1388  CB  LEU A 341     -78.430 109.555  10.824  0.00  0.00      A    C  
ATOM   1389  C01 LEU A 341     -77.894 110.160   9.509  0.00  0.00      A    C  
ATOM   1390  C02 LEU A 341     -79.026 110.550   8.533  0.00  0.00      A    C  
ATOM   1391  C03 LEU A 341     -76.855 109.234   8.846  0.00  0.00      A    C  
ATOM   1392  H   LEU A 341     -77.396 111.102  12.579  0.00  0.00      A    H  
ATOM   1393  HA  LEU A 341     -79.853 111.166  11.028  0.00  0.00      A    H  
ATOM   1394  HB2 LEU A 341     -77.607 109.157  11.418  0.00  0.00      A    H  
ATOM   1395  HB3 LEU A 341     -79.051 108.692  10.578  0.00  0.00      A    H  
ATOM   1396  H01 LEU A 341     -77.364 111.075   9.775  0.00  0.00      A    H  
ATOM   1397 H021 LEU A 341     -78.864 110.169   7.524  0.00  0.00      A    H  
ATOM   1398 H022 LEU A 341     -79.998 110.178   8.859  0.00  0.00      A    H  
ATOM   1399 H023 LEU A 341     -79.107 111.634   8.451  0.00  0.00      A    H  
ATOM   1400 H031 LEU A 341     -76.004 109.810   8.485  0.00  0.00      A    H  
ATOM   1401 H032 LEU A 341     -76.462 108.489   9.539  0.00  0.00      A    H  
ATOM   1402 H033 LEU A 341     -77.260 108.688   7.994  0.00  0.00      A    H  
ATOM   1403  N   LEU A 342     -79.673 109.207  13.705  0.00  0.00      A    N  
ATOM   1404  CA  LEU A 342     -80.454 108.415  14.664  0.00  0.00      A    C  
ATOM   1405  C   LEU A 342     -81.619 109.212  15.284  0.00  0.00      A    C  
ATOM   1406  O   LEU A 342     -82.742 108.710  15.300  0.00  0.00      A    O  
ATOM   1407  CB  LEU A 342     -79.519 107.658  15.657  0.00  0.00      A    C  
ATOM   1408  C01 LEU A 342     -78.205 107.510  17.838  0.00  0.00      A    C  
ATOM   1409  C06 LEU A 342     -80.744 107.692  17.935  0.00  0.00      A    C  
ATOM   1410  C08 LEU A 342     -79.468 108.075  17.151  0.00  0.00      A    C  
ATOM   1411  H   LEU A 342     -78.664 109.221  13.837  0.00  0.00      A    H  
ATOM   1412  HA  LEU A 342     -80.915 107.634  14.060  0.00  0.00      A    H  
ATOM   1413  HB2 LEU A 342     -79.771 106.598  15.619  0.00  0.00      A    H  
ATOM   1414  HB3 LEU A 342     -78.511 107.701  15.255  0.00  0.00      A    H  
ATOM   1415  H08 LEU A 342     -79.363 109.160  17.184  0.00  0.00      A    H  
ATOM   1416 H011 LEU A 342     -78.411 106.601  18.404  0.00  0.00      A    H  
ATOM   1417 H012 LEU A 342     -77.412 107.265  17.128  0.00  0.00      A    H  
ATOM   1418 H013 LEU A 342     -77.793 108.238  18.536  0.00  0.00      A    H  
ATOM   1419 H061 LEU A 342     -80.528 107.165  18.865  0.00  0.00      A    H  
ATOM   1420 H062 LEU A 342     -81.307 108.585  18.205  0.00  0.00      A    H  
ATOM   1421 H063 LEU A 342     -81.410 107.055  17.354  0.00  0.00      A    H  
ATOM   1422  N   CYS A 343     -81.362 110.457  15.702  0.00  0.00      A    N  
ATOM   1423  CA  CYS A 343     -82.365 111.344  16.299  0.00  0.00      A    C  
ATOM   1424  C   CYS A 343     -83.411 111.823  15.267  0.00  0.00      A    C  
ATOM   1425  O   CYS A 343     -84.586 111.953  15.619  0.00  0.00      A    O  
ATOM   1426  CB  CYS A 343     -81.716 112.528  17.052  0.00  0.00      A    C  
ATOM   1427  C01 CYS A 343     -81.618 112.438  19.931  0.00  0.00      A    C  
ATOM   1428  S01 CYS A 343     -80.683 111.945  18.446  0.00  0.00      A    S  
ATOM   1429  C02 CYS A 343     -83.312 110.535  19.877  0.00  0.00      A    C  
ATOM   1430  C03 CYS A 343     -84.622 110.053  19.984  0.00  0.00      A    C  
ATOM   1431  C04 CYS A 343     -85.662 110.952  20.237  0.00  0.00      A    C  
ATOM   1432  C05 CYS A 343     -85.410 112.320  20.343  0.00  0.00      A    C  
ATOM   1433  C06 CYS A 343     -84.101 112.790  20.214  0.00  0.00      A    C  
ATOM   1434  C07 CYS A 343     -83.044 111.904  19.990  0.00  0.00      A    C  
ATOM   1435  C08 CYS A 343     -86.553 113.292  20.591  0.00  0.00      A    C  
ATOM   1436  C10 CYS A 343     -84.917 108.564  19.837  0.00  0.00      A    C  
ATOM   1437  H   CYS A 343     -80.406 110.808  15.672  0.00  0.00      A    H  
ATOM   1438  HA  CYS A 343     -82.917 110.759  17.036  0.00  0.00      A    H  
ATOM   1439  HB2 CYS A 343     -81.075 113.091  16.372  0.00  0.00      A    H  
ATOM   1440  HB3 CYS A 343     -82.466 113.228  17.421  0.00  0.00      A    H  
ATOM   1441  H02 CYS A 343     -82.496 109.847  19.712  0.00  0.00      A    H  
ATOM   1442  H04 CYS A 343     -86.677 110.589  20.329  0.00  0.00      A    H  
ATOM   1443  H06 CYS A 343     -83.908 113.851  20.296  0.00  0.00      A    H  
ATOM   1444 H012 CYS A 343     -81.077 112.081  20.809  0.00  0.00      A    H  
ATOM   1445 H013 CYS A 343     -81.614 113.528  19.986  0.00  0.00      A    H  
ATOM   1446 H082 CYS A 343     -86.172 114.241  20.969  0.00  0.00      A    H  
ATOM   1447 H083 CYS A 343     -87.205 112.896  21.370  0.00  0.00      A    H  
ATOM   1448 H102 CYS A 343     -85.227 108.169  20.806  0.00  0.00      A    H  
ATOM   1449 H103 CYS A 343     -84.017 108.021  19.545  0.00  0.00      A    H  
ATOM   1450  N   GLU A 344     -82.999 112.016  14.003  0.00  0.00      A    N  
ATOM   1451  CA  GLU A 344     -83.892 112.352  12.891  0.00  0.00      A    C  
ATOM   1452  C   GLU A 344     -84.809 111.183  12.495  0.00  0.00      A    C  
ATOM   1453  O   GLU A 344     -86.012 111.393  12.333  0.00  0.00      A    O  
ATOM   1454  CB  GLU A 344     -83.088 112.888  11.684  0.00  0.00      A    C  
ATOM   1455  C01 GLU A 344     -82.649 114.366  11.811  0.00  0.00      A    C  
ATOM   1456  O01 GLU A 344     -84.462 115.343  10.606  0.00  0.00      A    O1-
ATOM   1457  C02 GLU A 344     -83.800 115.359  11.663  0.00  0.00      A    C  
ATOM   1458  O03 GLU A 344     -84.022 116.158  12.594  0.00  0.00      A    O  
ATOM   1459  H   GLU A 344     -82.033 111.841  13.764  0.00  0.00      A    H  
ATOM   1460  HA  GLU A 344     -84.566 113.127  13.244  0.00  0.00      A    H  
ATOM   1461  HB2 GLU A 344     -82.201 112.274  11.530  0.00  0.00      A    H  
ATOM   1462  HB3 GLU A 344     -83.668 112.766  10.769  0.00  0.00      A    H  
ATOM   1463  H01 GLU A 344     -81.912 114.589  11.040  0.00  0.00      A    H  
ATOM   1464  H03 GLU A 344     -82.147 114.532  12.765  0.00  0.00      A    H  
ATOM   1465  N   TYR A 345     -84.255 109.967  12.411  0.00  0.00      A    N  
ATOM   1466  CA  TYR A 345     -85.016 108.730  12.201  0.00  0.00      A    C  
ATOM   1467  C   TYR A 345     -85.953 108.399  13.382  0.00  0.00      A    C  
ATOM   1468  O   TYR A 345     -87.023 107.828  13.165  0.00  0.00      A    O  
ATOM   1469  CB  TYR A 345     -84.055 107.560  11.911  0.00  0.00      A    C  
ATOM   1470  C01 TYR A 345     -83.702 107.352  10.452  0.00  0.00      A    C  
ATOM   1471  O01 TYR A 345     -82.757 106.585   6.446  0.00  0.00      A    O  
ATOM   1472  C02 TYR A 345     -84.480 106.453   9.700  0.00  0.00      A    C  
ATOM   1473  C03 TYR A 345     -84.162 106.192   8.361  0.00  0.00      A    C  
ATOM   1474  C04 TYR A 345     -83.069 106.838   7.749  0.00  0.00      A    C  
ATOM   1475  C05 TYR A 345     -82.292 107.748   8.493  0.00  0.00      A    C  
ATOM   1476  C06 TYR A 345     -82.608 108.003   9.842  0.00  0.00      A    C  
ATOM   1477  H   TYR A 345     -83.247 109.878  12.527  0.00  0.00      A    H  
ATOM   1478  HA  TYR A 345     -85.650 108.879  11.325  0.00  0.00      A    H  
ATOM   1479  HB2 TYR A 345     -83.160 107.616  12.526  0.00  0.00      A    H  
ATOM   1480  HB3 TYR A 345     -84.542 106.628  12.195  0.00  0.00      A    H  
ATOM   1481  H01 TYR A 345     -83.356 105.946   6.032  0.00  0.00      A    H  
ATOM   1482  H02 TYR A 345     -85.321 105.942  10.149  0.00  0.00      A    H  
ATOM   1483  H03 TYR A 345     -84.780 105.479   7.846  0.00  0.00      A    H  
ATOM   1484  H05 TYR A 345     -81.446 108.251   8.043  0.00  0.00      A    H  
ATOM   1485  H06 TYR A 345     -81.995 108.694  10.394  0.00  0.00      A    H  
ATOM   1486  N   CYS A 346     -85.558 108.794  14.599  0.00  0.00      A    N  
ATOM   1487  CA  CYS A 346     -86.364 108.702  15.827  0.00  0.00      A    C  
ATOM   1488  C   CYS A 346     -87.585 109.660  15.788  0.00  0.00      A    C  
ATOM   1489  O   CYS A 346     -88.603 109.375  16.421  0.00  0.00      A    O  
ATOM   1490  CB  CYS A 346     -85.495 108.906  17.095  0.00  0.00      A    C  
ATOM   1491  S01 CYS A 346     -86.232 108.217  18.615  0.00  0.00      A    S  
ATOM   1492  H   CYS A 346     -84.619 109.165  14.684  0.00  0.00      A    H  
ATOM   1493  HA  CYS A 346     -86.755 107.683  15.857  0.00  0.00      A    H  
ATOM   1494  HB2 CYS A 346     -84.543 108.392  16.976  0.00  0.00      A    H  
ATOM   1495  HB3 CYS A 346     -85.255 109.959  17.240  0.00  0.00      A    H  
ATOM   1496  N   GLY A 347     -87.495 110.736  14.993  0.00  0.00      A    N  
ATOM   1497  CA  GLY A 347     -88.598 111.640  14.669  0.00  0.00      A    C  
ATOM   1498  C   GLY A 347     -88.398 113.025  15.294  0.00  0.00      A    C  
ATOM   1499  O   GLY A 347     -89.318 113.844  15.267  0.00  0.00      A    O  
ATOM   1500  H   GLY A 347     -86.621 110.917  14.520  0.00  0.00      A    H  
ATOM   1501  HA2 GLY A 347     -88.633 111.758  13.587  0.00  0.00      A    H  
ATOM   1502  HA3 GLY A 347     -89.559 111.231  14.975  0.00  0.00      A    H  
ATOM   1503  N   CYS A 348     -87.215 113.298  15.848  0.00  0.00      A    N  
ATOM   1504  CA  CYS A 348     -86.830 114.522  16.548  0.00  0.00      A    C  
ATOM   1505  C   CYS A 348     -85.860 115.403  15.706  0.00  0.00      A    C  
ATOM   1506  O   CYS A 348     -85.040 116.139  16.248  0.00  0.00      A    O  
ATOM   1507  CB  CYS A 348     -86.236 114.120  17.912  0.00  0.00      A    C  
ATOM   1508  N01 CYS A 348     -85.931 115.350  14.383  0.00  0.00      A    N  
ATOM   1509  S01 CYS A 348     -87.532 113.581  19.083  0.00  0.00      A    S  
ATOM   1510  H   CYS A 348     -86.470 112.613  15.852  0.00  0.00      A    H  
ATOM   1511  HA  CYS A 348     -87.700 115.156  16.728  0.00  0.00      A    H  
ATOM   1512  HB2 CYS A 348     -85.510 113.315  17.777  0.00  0.00      A    H  
ATOM   1513  HB3 CYS A 348     -85.691 114.941  18.356  0.00  0.00      A    H  
ATOM   1514 H011 CYS A 348     -85.240 115.841  13.799  0.00  0.00      A    H  
ATOM   1515 H012 CYS A 348     -86.641 114.792  13.941  0.00  0.00      A    H  
TER   
ENDMDL
MODEL        6
ATOM   1516  N   CYS A 330     -63.638 106.796  12.167  0.00  0.00      A    N1+
ATOM   1517  CA  CYS A 330     -63.943 106.487  13.610  0.00  0.00      A    C  
ATOM   1518  C   CYS A 330     -63.214 107.610  14.374  0.00  0.00      A    C  
ATOM   1519  O   CYS A 330     -61.996 107.783  14.253  0.00  0.00      A    O  
ATOM   1520  CB  CYS A 330     -63.526 105.083  14.097  0.00  0.00      A    C  
ATOM   1521  C01 CYS A 330     -65.632 103.962  15.697  0.00  0.00      A    C  
ATOM   1522  S01 CYS A 330     -63.987 104.732  15.835  0.00  0.00      A    S  
ATOM   1523  C02 CYS A 330     -67.319 105.207  14.271  0.00  0.00      A    C  
ATOM   1524  C03 CYS A 330     -68.459 106.005  14.132  0.00  0.00      A    C  
ATOM   1525  C04 CYS A 330     -69.038 106.566  15.268  0.00  0.00      A    C  
ATOM   1526  C05 CYS A 330     -68.456 106.407  16.525  0.00  0.00      A    C  
ATOM   1527  C06 CYS A 330     -67.333 105.582  16.656  0.00  0.00      A    C  
ATOM   1528  C07 CYS A 330     -66.772 104.961  15.534  0.00  0.00      A    C  
ATOM   1529  HA  CYS A 330     -65.026 106.598  13.676  0.00  0.00      A    H  
ATOM   1530  HB2 CYS A 330     -62.444 105.002  14.033  0.00  0.00      A    H  
ATOM   1531  HB3 CYS A 330     -63.934 104.306  13.449  0.00  0.00      A    H  
ATOM   1532  H1  CYS A 330     -62.678 106.588  11.950  0.00  0.00      A    H  
ATOM   1533  H2  CYS A 330     -64.247 106.299  11.541  0.00  0.00      A    H  
ATOM   1534  H3  CYS A 330     -63.781 107.809  12.025  0.00  0.00      A    H  
ATOM   1535  H02 CYS A 330     -66.849 104.786  13.397  0.00  0.00      A    H  
ATOM   1536  H04 CYS A 330     -69.932 107.158  15.159  0.00  0.00      A    H  
ATOM   1537  H06 CYS A 330     -66.898 105.418  17.633  0.00  0.00      A    H  
ATOM   1538 H012 CYS A 330     -65.640 103.229  14.889  0.00  0.00      A    H  
ATOM   1539 H013 CYS A 330     -65.811 103.382  16.604  0.00  0.00      A    H  
ATOM   1540  N   ASP A 331     -64.027 108.436  15.026  0.00  0.00      A    N  
ATOM   1541  CA  ASP A 331     -63.773 109.860  15.251  0.00  0.00      A    C  
ATOM   1542  C   ASP A 331     -65.078 110.487  15.761  0.00  0.00      A    C  
ATOM   1543  O   ASP A 331     -66.156 109.913  15.580  0.00  0.00      A    O  
ATOM   1544  CB  ASP A 331     -63.328 110.666  13.987  0.00  0.00      A    C  
ATOM   1545  C01 ASP A 331     -64.179 110.457  12.730  0.00  0.00      A    C  
ATOM   1546  O01 ASP A 331     -65.051 111.313  12.475  0.00  0.00      A    O1-
ATOM   1547  O03 ASP A 331     -63.979 109.434  12.032  0.00  0.00      A    O  
ATOM   1548  H   ASP A 331     -64.982 108.132  15.168  0.00  0.00      A    H  
ATOM   1549  HA  ASP A 331     -63.012 109.949  16.028  0.00  0.00      A    H  
ATOM   1550  H02 ASP A 331     -63.310 111.738  14.207  0.00  0.00      A    H  
ATOM   1551  H03 ASP A 331     -62.290 110.448  13.737  0.00  0.00      A    H  
ATOM   1552  N   ALA A 332     -64.940 111.680  16.347  0.00  0.00      A    N  
ATOM   1553  CA  ALA A 332     -66.019 112.527  16.849  0.00  0.00      A    C  
ATOM   1554  C   ALA A 332     -67.097 112.849  15.799  0.00  0.00      A    C  
ATOM   1555  O   ALA A 332     -68.280 112.696  16.090  0.00  0.00      A    O  
ATOM   1556  CB  ALA A 332     -65.398 113.822  17.389  0.00  0.00      A    C  
ATOM   1557  H   ALA A 332     -64.011 112.063  16.435  0.00  0.00      A    H  
ATOM   1558  HA  ALA A 332     -66.506 112.000  17.672  0.00  0.00      A    H  
ATOM   1559  HB1 ALA A 332     -66.165 114.542  17.681  0.00  0.00      A    H  
ATOM   1560  HB2 ALA A 332     -64.782 113.628  18.267  0.00  0.00      A    H  
ATOM   1561  HB3 ALA A 332     -64.765 114.290  16.632  0.00  0.00      A    H  
ATOM   1562  N   SER A 333     -66.682 113.261  14.596  0.00  0.00      A    N  
ATOM   1563  CA  SER A 333     -67.554 113.576  13.470  0.00  0.00      A    C  
ATOM   1564  C   SER A 333     -68.395 112.380  12.982  0.00  0.00      A    C  
ATOM   1565  O   SER A 333     -69.568 112.574  12.673  0.00  0.00      A    O  
ATOM   1566  CB  SER A 333     -66.718 114.247  12.362  0.00  0.00      A    C  
ATOM   1567  O01 SER A 333     -65.336 113.895  12.411  0.00  0.00      A    O  
ATOM   1568  H   SER A 333     -65.702 113.344  14.359  0.00  0.00      A    H  
ATOM   1569  HA  SER A 333     -68.270 114.323  13.815  0.00  0.00      A    H  
ATOM   1570  HB2 SER A 333     -67.104 113.976  11.382  0.00  0.00      A    H  
ATOM   1571  HB3 SER A 333     -66.838 115.328  12.445  0.00  0.00      A    H  
ATOM   1572  H01 SER A 333     -65.261 112.906  12.349  0.00  0.00      A    H  
ATOM   1573  N   CYS A 334     -67.821 111.170  12.985  0.00  0.00      A    N  
ATOM   1574  CA  CYS A 334     -68.513 109.899  12.737  0.00  0.00      A    C  
ATOM   1575  C   CYS A 334     -69.647 109.676  13.754  0.00  0.00      A    C  
ATOM   1576  O   CYS A 334     -70.763 109.340  13.356  0.00  0.00      A    O  
ATOM   1577  CB  CYS A 334     -67.527 108.710  12.757  0.00  0.00      A    C  
ATOM   1578  CD2 CYS A 334     -69.069 106.285  12.765  0.00  0.00      A    C  
ATOM   1579  S01 CYS A 334     -67.974 107.285  11.701  0.00  0.00      A    S  
ATOM   1580  H   CYS A 334     -66.806 111.124  13.103  0.00  0.00      A    H  
ATOM   1581  HA  CYS A 334     -68.946 109.976  11.738  0.00  0.00      A    H  
ATOM   1582  HB2 CYS A 334     -66.564 109.057  12.404  0.00  0.00      A    H  
ATOM   1583  HB3 CYS A 334     -67.335 108.375  13.772  0.00  0.00      A    H  
ATOM   1584 HD22 CYS A 334     -70.030 106.792  12.875  0.00  0.00      A    H  
ATOM   1585 HD23 CYS A 334     -69.278 105.338  12.265  0.00  0.00      A    H  
ATOM   1586  N   CYS A 335     -69.348 109.895  15.045  0.00  0.00      A    N  
ATOM   1587  CA  CYS A 335     -70.307 109.828  16.146  0.00  0.00      A    C  
ATOM   1588  C   CYS A 335     -71.443 110.849  15.955  0.00  0.00      A    C  
ATOM   1589  O   CYS A 335     -72.602 110.445  15.905  0.00  0.00      A    O  
ATOM   1590  CB  CYS A 335     -69.652 109.954  17.542  0.00  0.00      A    C  
ATOM   1591  CD2 CYS A 335     -69.042 107.132  17.729  0.00  0.00      A    C  
ATOM   1592  S01 CYS A 335     -68.290 108.785  17.908  0.00  0.00      A    S  
ATOM   1593  H   CYS A 335     -68.394 110.114  15.307  0.00  0.00      A    H  
ATOM   1594  HA  CYS A 335     -70.788 108.852  16.103  0.00  0.00      A    H  
ATOM   1595  HB2 CYS A 335     -69.255 110.958  17.692  0.00  0.00      A    H  
ATOM   1596  HB3 CYS A 335     -70.412 109.818  18.302  0.00  0.00      A    H  
ATOM   1597 HD22 CYS A 335     -70.128 107.195  17.660  0.00  0.00      A    H  
ATOM   1598 HD23 CYS A 335     -68.841 106.553  18.631  0.00  0.00      A    H  
ATOM   1599  N   ILE A 336     -71.099 112.131  15.775  0.00  0.00      A    N  
ATOM   1600  CA  ILE A 336     -71.980 113.235  15.443  0.00  0.00      A    C  
ATOM   1601  C   ILE A 336     -72.886 112.979  14.214  0.00  0.00      A    C  
ATOM   1602  O   ILE A 336     -74.096 113.200  14.309  0.00  0.00      A    O  
ATOM   1603  CB  ILE A 336     -71.106 114.526  15.364  0.00  0.00      A    C  
ATOM   1604  C01 ILE A 336     -71.101 115.260  16.718  0.00  0.00      A    C  
ATOM   1605  C02 ILE A 336     -70.610 114.461  17.937  0.00  0.00      A    C  
ATOM   1606  C03 ILE A 336     -71.434 115.493  14.226  0.00  0.00      A    C  
ATOM   1607  H   ILE A 336     -70.138 112.447  15.862  0.00  0.00      A    H  
ATOM   1608  HA  ILE A 336     -72.678 113.369  16.267  0.00  0.00      A    H  
ATOM   1609  HB  ILE A 336     -70.072 114.248  15.175  0.00  0.00      A    H  
ATOM   1610 H012 ILE A 336     -70.494 116.160  16.639  0.00  0.00      A    H  
ATOM   1611 H013 ILE A 336     -72.119 115.567  16.915  0.00  0.00      A    H  
ATOM   1612 H021 ILE A 336     -70.432 115.127  18.781  0.00  0.00      A    H  
ATOM   1613 H022 ILE A 336     -71.345 113.724  18.262  0.00  0.00      A    H  
ATOM   1614 H023 ILE A 336     -69.675 113.943  17.737  0.00  0.00      A    H  
ATOM   1615 H031 ILE A 336     -70.913 116.445  14.332  0.00  0.00      A    H  
ATOM   1616 H032 ILE A 336     -71.097 115.051  13.286  0.00  0.00      A    H  
ATOM   1617 H033 ILE A 336     -72.506 115.684  14.194  0.00  0.00      A    H  
ATOM   1618  N   ARG A 337     -72.328 112.449  13.116  0.00  0.00      A    N  
ATOM   1619  CA  ARG A 337     -73.041 111.986  11.947  0.00  0.00      A    C  
ATOM   1620  C   ARG A 337     -74.102 110.921  12.273  0.00  0.00      A    C  
ATOM   1621  O   ARG A 337     -75.278 111.162  12.002  0.00  0.00      A    O  
ATOM   1622  CB  ARG A 337     -71.979 111.510  10.946  0.00  0.00      A    C  
ATOM   1623  C01 ARG A 337     -72.452 110.595   9.821  0.00  0.00      A    C  
ATOM   1624  N01 ARG A 337     -74.468 111.993   9.210  0.00  0.00      A    N1+
ATOM   1625  C02 ARG A 337     -73.253 111.305   8.732  0.00  0.00      A    C  
ATOM   1626  N02 ARG A 337     -74.990 113.035   7.198  0.00  0.00      A    N  
ATOM   1627  C03 ARG A 337     -75.235 112.825   8.492  0.00  0.00      A    C  
ATOM   1628  N03 ARG A 337     -76.246 113.458   9.084  0.00  0.00      A    N  
ATOM   1629  H   ARG A 337     -71.321 112.349  13.002  0.00  0.00      A    H  
ATOM   1630  HA  ARG A 337     -73.541 112.863  11.533  0.00  0.00      A    H  
ATOM   1631  HB2 ARG A 337     -71.463 112.376  10.528  0.00  0.00      A    H  
ATOM   1632  HB3 ARG A 337     -71.216 110.946  11.477  0.00  0.00      A    H  
ATOM   1633  H01 ARG A 337     -74.826 111.690  10.112  0.00  0.00      A    H  
ATOM   1634 H012 ARG A 337     -71.505 110.302   9.374  0.00  0.00      A    H  
ATOM   1635 H013 ARG A 337     -72.910 109.657  10.137  0.00  0.00      A    H  
ATOM   1636 H021 ARG A 337     -75.547 113.662   6.635  0.00  0.00      A    H  
ATOM   1637 H022 ARG A 337     -73.618 110.523   8.074  0.00  0.00      A    H  
ATOM   1638 H022 ARG A 337     -74.239 112.565   6.718  0.00  0.00      A    H  
ATOM   1639 H023 ARG A 337     -72.581 111.967   8.190  0.00  0.00      A    H  
ATOM   1640 H031 ARG A 337     -76.864 114.071   8.574  0.00  0.00      A    H  
ATOM   1641 H032 ARG A 337     -76.356 113.479  10.106  0.00  0.00      A    H  
ATOM   1642  N   GLU A 338     -73.671 109.783  12.822  0.00  0.00      A    N  
ATOM   1643  CA  GLU A 338     -74.536 108.684  13.256  0.00  0.00      A    C  
ATOM   1644  C   GLU A 338     -75.630 109.107  14.262  0.00  0.00      A    C  
ATOM   1645  O   GLU A 338     -76.770 108.668  14.121  0.00  0.00      A    O  
ATOM   1646  CB  GLU A 338     -73.681 107.517  13.787  0.00  0.00      A    C  
ATOM   1647  C01 GLU A 338     -72.910 106.731  12.702  0.00  0.00      A    C  
ATOM   1648  O01 GLU A 338     -73.435 105.898  10.534  0.00  0.00      A    O1-
ATOM   1649  C02 GLU A 338     -73.792 105.954  11.727  0.00  0.00      A    C  
ATOM   1650  O03 GLU A 338     -74.802 105.371  12.167  0.00  0.00      A    O  
ATOM   1651  H   GLU A 338     -72.669 109.641  12.892  0.00  0.00      A    H  
ATOM   1652  HA  GLU A 338     -75.062 108.327  12.376  0.00  0.00      A    H  
ATOM   1653  HB2 GLU A 338     -72.945 107.923  14.473  0.00  0.00      A    H  
ATOM   1654  HB3 GLU A 338     -74.296 106.833  14.376  0.00  0.00      A    H  
ATOM   1655 H012 GLU A 338     -72.268 107.410  12.139  0.00  0.00      A    H  
ATOM   1656 H013 GLU A 338     -72.248 106.014  13.188  0.00  0.00      A    H  
ATOM   1657  N   ILE A 339     -75.302 109.990  15.214  0.00  0.00      A    N  
ATOM   1658  CA  ILE A 339     -76.221 110.588  16.161  0.00  0.00      A    C  
ATOM   1659  C   ILE A 339     -77.287 111.457  15.456  0.00  0.00      A    C  
ATOM   1660  O   ILE A 339     -78.474 111.272  15.722  0.00  0.00      A    O  
ATOM   1661  CB  ILE A 339     -75.408 111.328  17.261  0.00  0.00      A    C  
ATOM   1662  C01 ILE A 339     -74.751 110.332  18.241  0.00  0.00      A    C  
ATOM   1663  C02 ILE A 339     -73.658 110.951  19.126  0.00  0.00      A    C  
ATOM   1664  C03 ILE A 339     -76.172 112.402  18.004  0.00  0.00      A    C  
ATOM   1665  H   ILE A 339     -74.361 110.353  15.324  0.00  0.00      A    H  
ATOM   1666  HA  ILE A 339     -76.777 109.815  16.677  0.00  0.00      A    H  
ATOM   1667  HB  ILE A 339     -74.614 111.873  16.772  0.00  0.00      A    H  
ATOM   1668 H012 ILE A 339     -74.318 109.494  17.694  0.00  0.00      A    H  
ATOM   1669 H013 ILE A 339     -75.527 109.896  18.866  0.00  0.00      A    H  
ATOM   1670 H021 ILE A 339     -72.946 110.192  19.451  0.00  0.00      A    H  
ATOM   1671 H022 ILE A 339     -73.095 111.721  18.596  0.00  0.00      A    H  
ATOM   1672 H023 ILE A 339     -74.085 111.405  20.021  0.00  0.00      A    H  
ATOM   1673 H031 ILE A 339     -77.042 111.983  18.493  0.00  0.00      A    H  
ATOM   1674 H032 ILE A 339     -76.486 113.095  17.240  0.00  0.00      A    H  
ATOM   1675 H033 ILE A 339     -75.565 112.940  18.733  0.00  0.00      A    H  
ATOM   1676  N   SER A 340     -76.873 112.341  14.534  0.00  0.00      A    N  
ATOM   1677  CA  SER A 340     -77.800 113.183  13.767  0.00  0.00      A    C  
ATOM   1678  C   SER A 340     -78.806 112.359  12.933  0.00  0.00      A    C  
ATOM   1679  O   SER A 340     -79.987 112.704  12.903  0.00  0.00      A    O  
ATOM   1680  CB  SER A 340     -77.015 114.232  12.947  0.00  0.00      A    C  
ATOM   1681  O01 SER A 340     -76.313 113.670  11.848  0.00  0.00      A    O  
ATOM   1682  H   SER A 340     -75.879 112.485  14.384  0.00  0.00      A    H  
ATOM   1683  HA  SER A 340     -78.387 113.738  14.503  0.00  0.00      A    H  
ATOM   1684  HB2 SER A 340     -76.317 114.775  13.587  0.00  0.00      A    H  
ATOM   1685  HB3 SER A 340     -77.712 114.976  12.557  0.00  0.00      A    H  
ATOM   1686  H01 SER A 340     -75.803 112.917  12.191  0.00  0.00      A    H  
ATOM   1687  N   LEU A 341     -78.339 111.243  12.350  0.00  0.00      A    N  
ATOM   1688  CA  LEU A 341     -79.169 110.261  11.657  0.00  0.00      A    C  
ATOM   1689  C   LEU A 341     -80.159 109.582  12.616  0.00  0.00      A    C  
ATOM   1690  O   LEU A 341     -81.360 109.614  12.349  0.00  0.00      A    O  
ATOM   1691  CB  LEU A 341     -78.286 109.212  10.945  0.00  0.00      A    C  
ATOM   1692  C01 LEU A 341     -77.503 109.750   9.728  0.00  0.00      A    C  
ATOM   1693  C02 LEU A 341     -78.435 110.140   8.560  0.00  0.00      A    C  
ATOM   1694  C03 LEU A 341     -76.392 108.765   9.303  0.00  0.00      A    C  
ATOM   1695  H   LEU A 341     -77.352 111.029  12.426  0.00  0.00      A    H  
ATOM   1696  HA  LEU A 341     -79.760 110.793  10.909  0.00  0.00      A    H  
ATOM   1697  HB2 LEU A 341     -77.586 108.796  11.670  0.00  0.00      A    H  
ATOM   1698  HB3 LEU A 341     -78.901 108.369  10.624  0.00  0.00      A    H  
ATOM   1699  H01 LEU A 341     -77.001 110.662  10.044  0.00  0.00      A    H  
ATOM   1700 H021 LEU A 341     -78.140 109.694   7.610  0.00  0.00      A    H  
ATOM   1701 H022 LEU A 341     -79.468 109.843   8.738  0.00  0.00      A    H  
ATOM   1702 H023 LEU A 341     -78.431 111.221   8.413  0.00  0.00      A    H  
ATOM   1703 H031 LEU A 341     -75.409 109.217   9.430  0.00  0.00      A    H  
ATOM   1704 H032 LEU A 341     -76.396 107.853   9.902  0.00  0.00      A    H  
ATOM   1705 H033 LEU A 341     -76.468 108.455   8.261  0.00  0.00      A    H  
ATOM   1706  N   LEU A 342     -79.660 109.001  13.720  0.00  0.00      A    N  
ATOM   1707  CA  LEU A 342     -80.468 108.265  14.700  0.00  0.00      A    C  
ATOM   1708  C   LEU A 342     -81.593 109.125  15.306  0.00  0.00      A    C  
ATOM   1709  O   LEU A 342     -82.727 108.659  15.403  0.00  0.00      A    O  
ATOM   1710  CB  LEU A 342     -79.561 107.513  15.716  0.00  0.00      A    C  
ATOM   1711  C01 LEU A 342     -78.050 107.507  17.774  0.00  0.00      A    C  
ATOM   1712  C06 LEU A 342     -80.545 107.915  18.077  0.00  0.00      A    C  
ATOM   1713  C08 LEU A 342     -79.330 108.091  17.139  0.00  0.00      A    C  
ATOM   1714  H   LEU A 342     -78.655 109.011  13.878  0.00  0.00      A    H  
ATOM   1715  HA  LEU A 342     -80.957 107.484  14.120  0.00  0.00      A    H  
ATOM   1716  HB2 LEU A 342     -79.944 106.498  15.828  0.00  0.00      A    H  
ATOM   1717  HB3 LEU A 342     -78.598 107.379  15.233  0.00  0.00      A    H  
ATOM   1718  H08 LEU A 342     -79.139 109.158  17.037  0.00  0.00      A    H  
ATOM   1719 H011 LEU A 342     -78.260 106.639  18.401  0.00  0.00      A    H  
ATOM   1720 H012 LEU A 342     -77.317 107.192  17.029  0.00  0.00      A    H  
ATOM   1721 H013 LEU A 342     -77.559 108.250  18.403  0.00  0.00      A    H  
ATOM   1722 H061 LEU A 342     -80.279 107.460  19.031  0.00  0.00      A    H  
ATOM   1723 H062 LEU A 342     -80.993 108.883  18.305  0.00  0.00      A    H  
ATOM   1724 H063 LEU A 342     -81.325 107.296  17.633  0.00  0.00      A    H  
ATOM   1725  N   CYS A 343     -81.279 110.384  15.629  0.00  0.00      A    N  
ATOM   1726  CA  CYS A 343     -82.226 111.364  16.166  0.00  0.00      A    C  
ATOM   1727  C   CYS A 343     -83.289 111.769  15.121  0.00  0.00      A    C  
ATOM   1728  O   CYS A 343     -84.458 111.907  15.485  0.00  0.00      A    O  
ATOM   1729  CB  CYS A 343     -81.511 112.592  16.776  0.00  0.00      A    C  
ATOM   1730  C01 CYS A 343     -81.306 112.780  19.653  0.00  0.00      A    C  
ATOM   1731  S01 CYS A 343     -80.451 112.109  18.190  0.00  0.00      A    S  
ATOM   1732  C02 CYS A 343     -83.107 110.983  19.821  0.00  0.00      A    C  
ATOM   1733  C03 CYS A 343     -84.439 110.593  20.006  0.00  0.00      A    C  
ATOM   1734  C04 CYS A 343     -85.419 111.574  20.189  0.00  0.00      A    C  
ATOM   1735  C05 CYS A 343     -85.084 112.929  20.158  0.00  0.00      A    C  
ATOM   1736  C06 CYS A 343     -83.753 113.304  19.965  0.00  0.00      A    C  
ATOM   1737  C07 CYS A 343     -82.757 112.338  19.799  0.00  0.00      A    C  
ATOM   1738  C08 CYS A 343     -86.160 113.991  20.324  0.00  0.00      A    C  
ATOM   1739  C10 CYS A 343     -84.820 109.116  20.027  0.00  0.00      A    C  
ATOM   1740  H   CYS A 343     -80.309 110.682  15.543  0.00  0.00      A    H  
ATOM   1741  HA  CYS A 343     -82.769 110.873  16.974  0.00  0.00      A    H  
ATOM   1742  HB2 CYS A 343     -80.875 113.061  16.024  0.00  0.00      A    H  
ATOM   1743  HB3 CYS A 343     -82.225 113.352  17.096  0.00  0.00      A    H  
ATOM   1744  H02 CYS A 343     -82.337 110.234  19.702  0.00  0.00      A    H  
ATOM   1745  H04 CYS A 343     -86.450 111.283  20.336  0.00  0.00      A    H  
ATOM   1746  H06 CYS A 343     -83.493 114.353  19.948  0.00  0.00      A    H  
ATOM   1747 H012 CYS A 343     -80.757 112.467  20.542  0.00  0.00      A    H  
ATOM   1748 H013 CYS A 343     -81.239 113.868  19.612  0.00  0.00      A    H  
ATOM   1749 H082 CYS A 343     -85.713 114.945  20.606  0.00  0.00      A    H  
ATOM   1750 H083 CYS A 343     -86.823 113.713  21.145  0.00  0.00      A    H  
ATOM   1751 H102 CYS A 343     -85.123 108.846  21.039  0.00  0.00      A    H  
ATOM   1752 H103 CYS A 343     -83.958 108.494  19.777  0.00  0.00      A    H  
ATOM   1753  N   GLU A 344     -82.903 111.876  13.839  0.00  0.00      A    N  
ATOM   1754  CA  GLU A 344     -83.821 112.108  12.719  0.00  0.00      A    C  
ATOM   1755  C   GLU A 344     -84.766 110.921  12.461  0.00  0.00      A    C  
ATOM   1756  O   GLU A 344     -85.961 111.146  12.269  0.00  0.00      A    O  
ATOM   1757  CB  GLU A 344     -83.043 112.503  11.441  0.00  0.00      A    C  
ATOM   1758  C01 GLU A 344     -82.613 113.986  11.377  0.00  0.00      A    C  
ATOM   1759  O01 GLU A 344     -84.457 114.754  10.070  0.00  0.00      A    O1-
ATOM   1760  C02 GLU A 344     -83.768 114.943  11.093  0.00  0.00      A    C  
ATOM   1761  O03 GLU A 344     -83.963 115.891  11.879  0.00  0.00      A    O  
ATOM   1762  H   GLU A 344     -81.931 111.723  13.597  0.00  0.00      A    H  
ATOM   1763  HA  GLU A 344     -84.478 112.924  13.012  0.00  0.00      A    H  
ATOM   1764  HB2 GLU A 344     -82.153 111.884  11.341  0.00  0.00      A    H  
ATOM   1765  HB3 GLU A 344     -83.637 112.267  10.557  0.00  0.00      A    H  
ATOM   1766  H01 GLU A 344     -81.873 114.113  10.586  0.00  0.00      A    H  
ATOM   1767  H03 GLU A 344     -82.117 114.278  12.304  0.00  0.00      A    H  
ATOM   1768  N   TYR A 345     -84.251 109.683  12.517  0.00  0.00      A    N  
ATOM   1769  CA  TYR A 345     -85.071 108.464  12.445  0.00  0.00      A    C  
ATOM   1770  C   TYR A 345     -86.031 108.321  13.642  0.00  0.00      A    C  
ATOM   1771  O   TYR A 345     -87.145 107.824  13.478  0.00  0.00      A    O  
ATOM   1772  CB  TYR A 345     -84.186 107.208  12.344  0.00  0.00      A    C  
ATOM   1773  C01 TYR A 345     -83.541 106.953  11.002  0.00  0.00      A    C  
ATOM   1774  O01 TYR A 345     -81.872 106.085   7.266  0.00  0.00      A    O  
ATOM   1775  C02 TYR A 345     -84.370 106.591   9.927  0.00  0.00      A    C  
ATOM   1776  C03 TYR A 345     -83.810 106.286   8.682  0.00  0.00      A    C  
ATOM   1777  C04 TYR A 345     -82.416 106.368   8.485  0.00  0.00      A    C  
ATOM   1778  C05 TYR A 345     -81.581 106.733   9.560  0.00  0.00      A    C  
ATOM   1779  C06 TYR A 345     -82.143 107.001  10.824  0.00  0.00      A    C  
ATOM   1780  H   TYR A 345     -83.245 109.568  12.613  0.00  0.00      A    H  
ATOM   1781  HA  TYR A 345     -85.685 108.533  11.546  0.00  0.00      A    H  
ATOM   1782  HB2 TYR A 345     -83.461 107.164  13.154  0.00  0.00      A    H  
ATOM   1783  HB3 TYR A 345     -84.830 106.342  12.467  0.00  0.00      A    H  
ATOM   1784  H01 TYR A 345     -82.536 105.843   6.604  0.00  0.00      A    H  
ATOM   1785  H02 TYR A 345     -85.441 106.521  10.058  0.00  0.00      A    H  
ATOM   1786  H03 TYR A 345     -84.494 105.982   7.913  0.00  0.00      A    H  
ATOM   1787  H05 TYR A 345     -80.509 106.797   9.427  0.00  0.00      A    H  
ATOM   1788  H06 TYR A 345     -81.494 107.232  11.653  0.00  0.00      A    H  
ATOM   1789  N   CYS A 346     -85.584 108.786  14.814  0.00  0.00      A    N  
ATOM   1790  CA  CYS A 346     -86.362 108.866  16.059  0.00  0.00      A    C  
ATOM   1791  C   CYS A 346     -87.544 109.863  15.933  0.00  0.00      A    C  
ATOM   1792  O   CYS A 346     -88.581 109.662  16.566  0.00  0.00      A    O  
ATOM   1793  CB  CYS A 346     -85.453 109.174  17.276  0.00  0.00      A    C  
ATOM   1794  S01 CYS A 346     -86.185 108.710  18.881  0.00  0.00      A    S  
ATOM   1795  H   CYS A 346     -84.617 109.091  14.837  0.00  0.00      A    H  
ATOM   1796  HA  CYS A 346     -86.791 107.873  16.209  0.00  0.00      A    H  
ATOM   1797  HB2 CYS A 346     -84.525 108.608  17.195  0.00  0.00      A    H  
ATOM   1798  HB3 CYS A 346     -85.164 110.224  17.296  0.00  0.00      A    H  
ATOM   1799  N   GLY A 347     -87.398 110.873  15.064  0.00  0.00      A    N  
ATOM   1800  CA  GLY A 347     -88.448 111.803  14.647  0.00  0.00      A    C  
ATOM   1801  C   GLY A 347     -88.061 113.253  14.960  0.00  0.00      A    C  
ATOM   1802  O   GLY A 347     -88.747 114.182  14.533  0.00  0.00      A    O  
ATOM   1803  H   GLY A 347     -86.503 110.992  14.609  0.00  0.00      A    H  
ATOM   1804  HA2 GLY A 347     -89.387 111.588  15.149  0.00  0.00      A    H  
ATOM   1805  HA3 GLY A 347     -88.618 111.696  13.575  0.00  0.00      A    H  
ATOM   1806  N   CYS A 348     -86.964 113.454  15.689  0.00  0.00      A    N  
ATOM   1807  CA  CYS A 348     -86.420 114.724  16.152  0.00  0.00      A    C  
ATOM   1808  C   CYS A 348     -85.376 115.291  15.149  0.00  0.00      A    C  
ATOM   1809  O   CYS A 348     -84.239 115.591  15.507  0.00  0.00      A    O  
ATOM   1810  CB  CYS A 348     -85.838 114.504  17.561  0.00  0.00      A    C  
ATOM   1811  N01 CYS A 348     -85.739 115.430  13.883  0.00  0.00      A    N  
ATOM   1812  S01 CYS A 348     -87.144 114.202  18.807  0.00  0.00      A    S  
ATOM   1813  H   CYS A 348     -86.407 112.666  15.986  0.00  0.00      A    H  
ATOM   1814  HA  CYS A 348     -87.210 115.473  16.225  0.00  0.00      A    H  
ATOM   1815  HB2 CYS A 348     -85.154 113.653  17.538  0.00  0.00      A    H  
ATOM   1816  HB3 CYS A 348     -85.254 115.359  17.873  0.00  0.00      A    H  
ATOM   1817 H011 CYS A 348     -85.049 115.730  13.178  0.00  0.00      A    H  
ATOM   1818 H012 CYS A 348     -86.673 115.187  13.591  0.00  0.00      A    H  
TER   
ENDMDL
MODEL        7
ATOM   1819  N   CYS A 330     -63.247 105.834  12.199  0.00  0.00      A    N1+
ATOM   1820  CA  CYS A 330     -63.907 106.328  13.459  0.00  0.00      A    C  
ATOM   1821  C   CYS A 330     -63.306 107.724  13.744  0.00  0.00      A    C  
ATOM   1822  O   CYS A 330     -62.142 107.983  13.421  0.00  0.00      A    O  
ATOM   1823  CB  CYS A 330     -63.710 105.386  14.666  0.00  0.00      A    C  
ATOM   1824  C01 CYS A 330     -65.881 103.864  15.638  0.00  0.00      A    C  
ATOM   1825  S01 CYS A 330     -64.549 103.795  14.391  0.00  0.00      A    S  
ATOM   1826  C02 CYS A 330     -67.460 105.250  14.175  0.00  0.00      A    C  
ATOM   1827  C03 CYS A 330     -68.539 106.130  14.042  0.00  0.00      A    C  
ATOM   1828  C04 CYS A 330     -69.063 106.740  15.179  0.00  0.00      A    C  
ATOM   1829  C05 CYS A 330     -68.470 106.561  16.428  0.00  0.00      A    C  
ATOM   1830  C06 CYS A 330     -67.399 105.671  16.550  0.00  0.00      A    C  
ATOM   1831  C07 CYS A 330     -66.918 104.971  15.437  0.00  0.00      A    C  
ATOM   1832  HA  CYS A 330     -64.965 106.439  13.214  0.00  0.00      A    H  
ATOM   1833  HB2 CYS A 330     -62.648 105.195  14.832  0.00  0.00      A    H  
ATOM   1834  HB3 CYS A 330     -64.086 105.839  15.585  0.00  0.00      A    H  
ATOM   1835  H1  CYS A 330     -63.803 106.055  11.391  0.00  0.00      A    H  
ATOM   1836  H2  CYS A 330     -62.353 106.295  12.124  0.00  0.00      A    H  
ATOM   1837  H3  CYS A 330     -63.108 104.839  12.249  0.00  0.00      A    H  
ATOM   1838  H02 CYS A 330     -67.039 104.787  13.298  0.00  0.00      A    H  
ATOM   1839  H04 CYS A 330     -69.921 107.381  15.077  0.00  0.00      A    H  
ATOM   1840  H06 CYS A 330     -66.951 105.509  17.519  0.00  0.00      A    H  
ATOM   1841 H012 CYS A 330     -66.403 102.906  15.631  0.00  0.00      A    H  
ATOM   1842 H013 CYS A 330     -65.415 103.956  16.621  0.00  0.00      A    H  
ATOM   1843  N   ASP A 331     -64.125 108.586  14.356  0.00  0.00      A    N  
ATOM   1844  CA  ASP A 331     -63.829 109.983  14.701  0.00  0.00      A    C  
ATOM   1845  C   ASP A 331     -65.086 110.601  15.337  0.00  0.00      A    C  
ATOM   1846  O   ASP A 331     -66.161 109.999  15.297  0.00  0.00      A    O  
ATOM   1847  CB  ASP A 331     -63.326 110.898  13.539  0.00  0.00      A    C  
ATOM   1848  C01 ASP A 331     -64.183 110.933  12.274  0.00  0.00      A    C  
ATOM   1849  O01 ASP A 331     -63.696 110.487  11.215  0.00  0.00      A    O1-
ATOM   1850  O03 ASP A 331     -65.286 111.514  12.331  0.00  0.00      A    O  
ATOM   1851  H   ASP A 331     -65.028 108.253  14.680  0.00  0.00      A    H  
ATOM   1852  HA  ASP A 331     -63.057 109.961  15.473  0.00  0.00      A    H  
ATOM   1853  H02 ASP A 331     -63.192 111.928  13.878  0.00  0.00      A    H  
ATOM   1854  H03 ASP A 331     -62.318 110.595  13.258  0.00  0.00      A    H  
ATOM   1855  N   ALA A 332     -64.916 111.799  15.907  0.00  0.00      A    N  
ATOM   1856  CA  ALA A 332     -65.962 112.608  16.529  0.00  0.00      A    C  
ATOM   1857  C   ALA A 332     -67.111 112.978  15.574  0.00  0.00      A    C  
ATOM   1858  O   ALA A 332     -68.274 112.837  15.948  0.00  0.00      A    O  
ATOM   1859  CB  ALA A 332     -65.312 113.876  17.100  0.00  0.00      A    C  
ATOM   1860  H   ALA A 332     -63.995 112.211  15.894  0.00  0.00      A    H  
ATOM   1861  HA  ALA A 332     -66.390 112.033  17.352  0.00  0.00      A    H  
ATOM   1862  HB1 ALA A 332     -66.061 114.573  17.480  0.00  0.00      A    H  
ATOM   1863  HB2 ALA A 332     -64.642 113.636  17.926  0.00  0.00      A    H  
ATOM   1864  HB3 ALA A 332     -64.728 114.390  16.334  0.00  0.00      A    H  
ATOM   1865  N   SER A 333     -66.782 113.421  14.356  0.00  0.00      A    N  
ATOM   1866  CA  SER A 333     -67.728 113.750  13.295  0.00  0.00      A    C  
ATOM   1867  C   SER A 333     -68.578 112.550  12.834  0.00  0.00      A    C  
ATOM   1868  O   SER A 333     -69.767 112.735  12.579  0.00  0.00      A    O  
ATOM   1869  CB  SER A 333     -66.974 114.455  12.150  0.00  0.00      A    C  
ATOM   1870  O01 SER A 333     -65.593 114.099  12.087  0.00  0.00      A    O  
ATOM   1871  H   SER A 333     -65.820 113.483  14.049  0.00  0.00      A    H  
ATOM   1872  HA  SER A 333     -68.430 114.480  13.700  0.00  0.00      A    H  
ATOM   1873  HB2 SER A 333     -67.431 114.215  11.194  0.00  0.00      A    H  
ATOM   1874  HB3 SER A 333     -67.079 115.534  12.274  0.00  0.00      A    H  
ATOM   1875  H01 SER A 333     -65.525 113.110  12.074  0.00  0.00      A    H  
ATOM   1876  N   CYS A 334     -67.990 111.348  12.805  0.00  0.00      A    N  
ATOM   1877  CA  CYS A 334     -68.667 110.059  12.610  0.00  0.00      A    C  
ATOM   1878  C   CYS A 334     -69.775 109.866  13.664  0.00  0.00      A    C  
ATOM   1879  O   CYS A 334     -70.916 109.586  13.300  0.00  0.00      A    O  
ATOM   1880  CB  CYS A 334     -67.660 108.883  12.652  0.00  0.00      A    C  
ATOM   1881  CD2 CYS A 334     -69.162 106.434  12.684  0.00  0.00      A    C  
ATOM   1882  S01 CYS A 334     -68.069 107.433  11.617  0.00  0.00      A    S  
ATOM   1883  H   CYS A 334     -66.967 111.321  12.878  0.00  0.00      A    H  
ATOM   1884  HA  CYS A 334     -69.124 110.099  11.619  0.00  0.00      A    H  
ATOM   1885  HB2 CYS A 334     -66.684 109.229  12.322  0.00  0.00      A    H  
ATOM   1886  HB3 CYS A 334     -67.504 108.550  13.673  0.00  0.00      A    H  
ATOM   1887 HD22 CYS A 334     -70.115 106.952  12.814  0.00  0.00      A    H  
ATOM   1888 HD23 CYS A 334     -69.391 105.496  12.176  0.00  0.00      A    H  
ATOM   1889  N   CYS A 335     -69.429 110.062  14.947  0.00  0.00      A    N  
ATOM   1890  CA  CYS A 335     -70.345 109.991  16.086  0.00  0.00      A    C  
ATOM   1891  C   CYS A 335     -71.487 111.011  15.946  0.00  0.00      A    C  
ATOM   1892  O   CYS A 335     -72.646 110.607  15.939  0.00  0.00      A    O  
ATOM   1893  CB  CYS A 335     -69.632 110.123  17.453  0.00  0.00      A    C  
ATOM   1894  CD2 CYS A 335     -69.001 107.321  17.636  0.00  0.00      A    C  
ATOM   1895  S01 CYS A 335     -68.238 108.973  17.745  0.00  0.00      A    S  
ATOM   1896  H   CYS A 335     -68.465 110.263  15.184  0.00  0.00      A    H  
ATOM   1897  HA  CYS A 335     -70.828 109.016  16.060  0.00  0.00      A    H  
ATOM   1898  HB2 CYS A 335     -69.243 111.132  17.591  0.00  0.00      A    H  
ATOM   1899  HB3 CYS A 335     -70.355 109.970  18.247  0.00  0.00      A    H  
ATOM   1900 HD22 CYS A 335     -70.089 107.388  17.604  0.00  0.00      A    H  
ATOM   1901 HD23 CYS A 335     -68.771 106.764  18.546  0.00  0.00      A    H  
ATOM   1902  N   ILE A 336     -71.148 112.291  15.756  0.00  0.00      A    N  
ATOM   1903  CA  ILE A 336     -72.047 113.391  15.469  0.00  0.00      A    C  
ATOM   1904  C   ILE A 336     -73.012 113.133  14.286  0.00  0.00      A    C  
ATOM   1905  O   ILE A 336     -74.214 113.343  14.449  0.00  0.00      A    O  
ATOM   1906  CB  ILE A 336     -71.180 114.684  15.352  0.00  0.00      A    C  
ATOM   1907  C01 ILE A 336     -71.107 115.412  16.708  0.00  0.00      A    C  
ATOM   1908  C02 ILE A 336     -70.549 114.608  17.893  0.00  0.00      A    C  
ATOM   1909  C03 ILE A 336     -71.571 115.655  14.237  0.00  0.00      A    C  
ATOM   1910  H   ILE A 336     -70.185 112.607  15.800  0.00  0.00      A    H  
ATOM   1911  HA  ILE A 336     -72.704 113.521  16.327  0.00  0.00      A    H  
ATOM   1912  HB  ILE A 336     -70.157 114.407  15.112  0.00  0.00      A    H  
ATOM   1913 H012 ILE A 336     -70.510 116.315  16.601  0.00  0.00      A    H  
ATOM   1914 H013 ILE A 336     -72.116 115.714  16.960  0.00  0.00      A    H  
ATOM   1915 H021 ILE A 336     -70.312 115.271  18.725  0.00  0.00      A    H  
ATOM   1916 H022 ILE A 336     -71.269 113.877  18.262  0.00  0.00      A    H  
ATOM   1917 H023 ILE A 336     -69.633 114.082  17.635  0.00  0.00      A    H  
ATOM   1918 H031 ILE A 336     -71.044 116.607  14.317  0.00  0.00      A    H  
ATOM   1919 H032 ILE A 336     -71.288 115.215  13.279  0.00  0.00      A    H  
ATOM   1920 H033 ILE A 336     -72.643 115.846  14.265  0.00  0.00      A    H  
ATOM   1921  N   ARG A 337     -72.509 112.619  13.156  0.00  0.00      A    N  
ATOM   1922  CA  ARG A 337     -73.278 112.195  12.002  0.00  0.00      A    C  
ATOM   1923  C   ARG A 337     -74.275 111.069  12.337  0.00  0.00      A    C  
ATOM   1924  O   ARG A 337     -75.460 111.212  12.033  0.00  0.00      A    O  
ATOM   1925  CB  ARG A 337     -72.279 111.841  10.877  0.00  0.00      A    C  
ATOM   1926  C01 ARG A 337     -72.938 111.282   9.616  0.00  0.00      A    C  
ATOM   1927  N01 ARG A 337     -71.325 109.513   8.942  0.00  0.00      A    N1+
ATOM   1928  C02 ARG A 337     -72.696 109.779   9.405  0.00  0.00      A    C  
ATOM   1929  N02 ARG A 337     -69.467 108.260   8.424  0.00  0.00      A    N  
ATOM   1930  C03 ARG A 337     -70.709 108.323   8.903  0.00  0.00      A    C  
ATOM   1931  N03 ARG A 337     -71.304 107.205   9.321  0.00  0.00      A    N  
ATOM   1932  H   ARG A 337     -71.511 112.509  13.021  0.00  0.00      A    H  
ATOM   1933  HA  ARG A 337     -73.859 113.059  11.673  0.00  0.00      A    H  
ATOM   1934  HB2 ARG A 337     -71.743 112.745  10.604  0.00  0.00      A    H  
ATOM   1935  HB3 ARG A 337     -71.511 111.152  11.232  0.00  0.00      A    H  
ATOM   1936  H01 ARG A 337     -70.850 110.317   8.552  0.00  0.00      A    H  
ATOM   1937 H012 ARG A 337     -73.979 111.578   9.587  0.00  0.00      A    H  
ATOM   1938 H013 ARG A 337     -72.468 111.797   8.777  0.00  0.00      A    H  
ATOM   1939 H021 ARG A 337     -68.946 107.396   8.401  0.00  0.00      A    H  
ATOM   1940 H022 ARG A 337     -73.471 109.286   8.819  0.00  0.00      A    H  
ATOM   1941 H022 ARG A 337     -68.972 109.073   8.088  0.00  0.00      A    H  
ATOM   1942 H023 ARG A 337     -72.719 109.330  10.396  0.00  0.00      A    H  
ATOM   1943 H031 ARG A 337     -72.273 107.166   9.711  0.00  0.00      A    H  
ATOM   1944 H032 ARG A 337     -70.848 106.310   9.273  0.00  0.00      A    H  
ATOM   1945  N   GLU A 338     -73.794 109.996  12.976  0.00  0.00      A    N  
ATOM   1946  CA  GLU A 338     -74.620 108.858  13.375  0.00  0.00      A    C  
ATOM   1947  C   GLU A 338     -75.702 109.221  14.409  0.00  0.00      A    C  
ATOM   1948  O   GLU A 338     -76.846 108.810  14.233  0.00  0.00      A    O  
ATOM   1949  CB  GLU A 338     -73.743 107.671  13.819  0.00  0.00      A    C  
ATOM   1950  C01 GLU A 338     -72.967 106.976  12.678  0.00  0.00      A    C  
ATOM   1951  O01 GLU A 338     -73.637 106.756  10.411  0.00  0.00      A    O1-
ATOM   1952  C02 GLU A 338     -73.846 106.381  11.583  0.00  0.00      A    C  
ATOM   1953  O03 GLU A 338     -74.706 105.536  11.902  0.00  0.00      A    O  
ATOM   1954  H   GLU A 338     -72.803 109.944  13.202  0.00  0.00      A    H  
ATOM   1955  HA  GLU A 338     -75.164 108.539  12.492  0.00  0.00      A    H  
ATOM   1956  HB2 GLU A 338     -73.006 108.038  14.525  0.00  0.00      A    H  
ATOM   1957  HB3 GLU A 338     -74.346 106.940  14.362  0.00  0.00      A    H  
ATOM   1958 H012 GLU A 338     -72.275 107.682  12.221  0.00  0.00      A    H  
ATOM   1959 H013 GLU A 338     -72.356 106.174  13.094  0.00  0.00      A    H  
ATOM   1960  N   ILE A 339     -75.365 110.028  15.424  0.00  0.00      A    N  
ATOM   1961  CA  ILE A 339     -76.269 110.579  16.405  0.00  0.00      A    C  
ATOM   1962  C   ILE A 339     -77.328 111.502  15.759  0.00  0.00      A    C  
ATOM   1963  O   ILE A 339     -78.511 111.353  16.059  0.00  0.00      A    O  
ATOM   1964  CB  ILE A 339     -75.413 111.269  17.504  0.00  0.00      A    C  
ATOM   1965  C01 ILE A 339     -74.637 110.215  18.326  0.00  0.00      A    C  
ATOM   1966  C02 ILE A 339     -73.620 110.806  19.315  0.00  0.00      A    C  
ATOM   1967  C03 ILE A 339     -76.215 112.188  18.416  0.00  0.00      A    C  
ATOM   1968  H   ILE A 339     -74.422 110.358  15.597  0.00  0.00      A    H  
ATOM   1969  HA  ILE A 339     -76.821 109.783  16.891  0.00  0.00      A    H  
ATOM   1970  HB  ILE A 339     -74.680 111.904  17.004  0.00  0.00      A    H  
ATOM   1971 H012 ILE A 339     -75.356 109.590  18.843  0.00  0.00      A    H  
ATOM   1972 H013 ILE A 339     -74.108 109.517  17.678  0.00  0.00      A    H  
ATOM   1973 H021 ILE A 339     -74.098 111.087  20.253  0.00  0.00      A    H  
ATOM   1974 H022 ILE A 339     -73.131 111.691  18.906  0.00  0.00      A    H  
ATOM   1975 H023 ILE A 339     -72.840 110.081  19.549  0.00  0.00      A    H  
ATOM   1976 H031 ILE A 339     -75.598 112.702  19.153  0.00  0.00      A    H  
ATOM   1977 H032 ILE A 339     -76.630 112.930  17.754  0.00  0.00      A    H  
ATOM   1978 H033 ILE A 339     -77.026 111.668  18.927  0.00  0.00      A    H  
ATOM   1979  N   SER A 340     -76.910 112.392  14.846  0.00  0.00      A    N  
ATOM   1980  CA  SER A 340     -77.808 113.261  14.085  0.00  0.00      A    C  
ATOM   1981  C   SER A 340     -78.828 112.444  13.262  0.00  0.00      A    C  
ATOM   1982  O   SER A 340     -80.026 112.710  13.363  0.00  0.00      A    O  
ATOM   1983  CB  SER A 340     -76.977 114.257  13.238  0.00  0.00      A    C  
ATOM   1984  O01 SER A 340     -77.761 115.231  12.563  0.00  0.00      A    O  
ATOM   1985  H   SER A 340     -75.916 112.488  14.651  0.00  0.00      A    H  
ATOM   1986  HA  SER A 340     -78.377 113.837  14.818  0.00  0.00      A    H  
ATOM   1987  HB2 SER A 340     -76.281 114.794  13.884  0.00  0.00      A    H  
ATOM   1988  HB3 SER A 340     -76.374 113.723  12.504  0.00  0.00      A    H  
ATOM   1989  H01 SER A 340     -78.075 115.872  13.218  0.00  0.00      A    H  
ATOM   1990  N   LEU A 341     -78.355 111.408  12.552  0.00  0.00      A    N  
ATOM   1991  CA  LEU A 341     -79.199 110.452  11.835  0.00  0.00      A    C  
ATOM   1992  C   LEU A 341     -80.161 109.696  12.766  0.00  0.00      A    C  
ATOM   1993  O   LEU A 341     -81.360 109.696  12.493  0.00  0.00      A    O  
ATOM   1994  CB  LEU A 341     -78.334 109.474  11.009  0.00  0.00      A    C  
ATOM   1995  C01 LEU A 341     -77.805 110.075   9.688  0.00  0.00      A    C  
ATOM   1996  C02 LEU A 341     -78.936 110.326   8.666  0.00  0.00      A    C  
ATOM   1997  C03 LEU A 341     -76.657 109.229   9.100  0.00  0.00      A    C  
ATOM   1998  H   LEU A 341     -77.352 111.246  12.514  0.00  0.00      A    H  
ATOM   1999  HA  LEU A 341     -79.824 111.029  11.151  0.00  0.00      A    H  
ATOM   2000  HB2 LEU A 341     -77.504 109.134  11.630  0.00  0.00      A    H  
ATOM   2001  HB3 LEU A 341     -78.904 108.573  10.772  0.00  0.00      A    H  
ATOM   2002  H01 LEU A 341     -77.376 111.046   9.933  0.00  0.00      A    H  
ATOM   2003 H021 LEU A 341     -79.070 111.396   8.497  0.00  0.00      A    H  
ATOM   2004 H022 LEU A 341     -78.737 109.877   7.693  0.00  0.00      A    H  
ATOM   2005 H023 LEU A 341     -79.895 109.934   9.006  0.00  0.00      A    H  
ATOM   2006 H031 LEU A 341     -76.285 108.484   9.806  0.00  0.00      A    H  
ATOM   2007 H032 LEU A 341     -76.945 108.690   8.198  0.00  0.00      A    H  
ATOM   2008 H033 LEU A 341     -75.811 109.866   8.840  0.00  0.00      A    H  
ATOM   2009  N   LEU A 342     -79.656 109.099  13.856  0.00  0.00      A    N  
ATOM   2010  CA  LEU A 342     -80.464 108.318  14.801  0.00  0.00      A    C  
ATOM   2011  C   LEU A 342     -81.608 109.143  15.419  0.00  0.00      A    C  
ATOM   2012  O   LEU A 342     -82.739 108.663  15.455  0.00  0.00      A    O  
ATOM   2013  CB  LEU A 342     -79.560 107.535  15.796  0.00  0.00      A    C  
ATOM   2014  C01 LEU A 342     -78.071 107.460  17.865  0.00  0.00      A    C  
ATOM   2015  C06 LEU A 342     -80.575 107.819  18.157  0.00  0.00      A    C  
ATOM   2016  C08 LEU A 342     -79.352 108.055  17.243  0.00  0.00      A    C  
ATOM   2017  H   LEU A 342     -78.652 109.123  14.025  0.00  0.00      A    H  
ATOM   2018  HA  LEU A 342     -80.941 107.551  14.189  0.00  0.00      A    H  
ATOM   2019  HB2 LEU A 342     -79.930 106.512  15.859  0.00  0.00      A    H  
ATOM   2020  HB3 LEU A 342     -78.590 107.434  15.321  0.00  0.00      A    H  
ATOM   2021  H08 LEU A 342     -79.177 109.128  17.189  0.00  0.00      A    H  
ATOM   2022 H011 LEU A 342     -78.272 106.547  18.426  0.00  0.00      A    H  
ATOM   2023 H012 LEU A 342     -77.315 107.214  17.115  0.00  0.00      A    H  
ATOM   2024 H013 LEU A 342     -77.612 108.170  18.553  0.00  0.00      A    H  
ATOM   2025 H061 LEU A 342     -80.312 107.320  19.090  0.00  0.00      A    H  
ATOM   2026 H062 LEU A 342     -81.036 108.769  18.427  0.00  0.00      A    H  
ATOM   2027 H063 LEU A 342     -81.343 107.214  17.674  0.00  0.00      A    H  
ATOM   2028  N   CYS A 343     -81.319 110.390  15.806  0.00  0.00      A    N  
ATOM   2029  CA  CYS A 343     -82.298 111.327  16.367  0.00  0.00      A    C  
ATOM   2030  C   CYS A 343     -83.319 111.806  15.309  0.00  0.00      A    C  
ATOM   2031  O   CYS A 343     -84.500 111.942  15.636  0.00  0.00      A    O  
ATOM   2032  CB  CYS A 343     -81.618 112.510  17.092  0.00  0.00      A    C  
ATOM   2033  C01 CYS A 343     -81.594 112.485  19.976  0.00  0.00      A    C  
ATOM   2034  S01 CYS A 343     -80.636 111.937  18.526  0.00  0.00      A    S  
ATOM   2035  C02 CYS A 343     -83.340 110.626  19.926  0.00  0.00      A    C  
ATOM   2036  C03 CYS A 343     -84.665 110.184  20.021  0.00  0.00      A    C  
ATOM   2037  C04 CYS A 343     -85.684 111.117  20.234  0.00  0.00      A    C  
ATOM   2038  C05 CYS A 343     -85.395 112.480  20.313  0.00  0.00      A    C  
ATOM   2039  C06 CYS A 343     -84.071 112.910  20.197  0.00  0.00      A    C  
ATOM   2040  C07 CYS A 343     -83.036 111.990  20.014  0.00  0.00      A    C  
ATOM   2041  C08 CYS A 343     -86.513 113.488  20.520  0.00  0.00      A    C  
ATOM   2042  C10 CYS A 343     -85.001 108.700  19.906  0.00  0.00      A    C  
ATOM   2043  H   CYS A 343     -80.354 110.708  15.755  0.00  0.00      A    H  
ATOM   2044  HA  CYS A 343     -82.876 110.780  17.114  0.00  0.00      A    H  
ATOM   2045  HB2 CYS A 343     -80.944 113.026  16.406  0.00  0.00      A    H  
ATOM   2046  HB3 CYS A 343     -82.348 113.250  17.423  0.00  0.00      A    H  
ATOM   2047  H02 CYS A 343     -82.541 109.911  19.790  0.00  0.00      A    H  
ATOM   2048  H04 CYS A 343     -86.709 110.784  20.317  0.00  0.00      A    H  
ATOM   2049  H06 CYS A 343     -83.850 113.966  20.258  0.00  0.00      A    H  
ATOM   2050 H012 CYS A 343     -81.084 112.132  20.874  0.00  0.00      A    H  
ATOM   2051 H013 CYS A 343     -81.563 113.575  20.009  0.00  0.00      A    H  
ATOM   2052 H082 CYS A 343     -86.112 114.436  20.881  0.00  0.00      A    H  
ATOM   2053 H083 CYS A 343     -87.188 113.129  21.298  0.00  0.00      A    H  
ATOM   2054 H102 CYS A 343     -85.335 108.338  20.879  0.00  0.00      A    H  
ATOM   2055 H103 CYS A 343     -84.112 108.125  19.640  0.00  0.00      A    H  
ATOM   2056  N   GLU A 344     -82.881 111.995  14.054  0.00  0.00      A    N  
ATOM   2057  CA  GLU A 344     -83.750 112.328  12.921  0.00  0.00      A    C  
ATOM   2058  C   GLU A 344     -84.702 111.181  12.542  0.00  0.00      A    C  
ATOM   2059  O   GLU A 344     -85.897 111.424  12.376  0.00  0.00      A    O  
ATOM   2060  CB  GLU A 344     -82.920 112.809  11.708  0.00  0.00      A    C  
ATOM   2061  C01 GLU A 344     -82.462 114.286  11.780  0.00  0.00      A    C  
ATOM   2062  O01 GLU A 344     -83.824 116.121  12.481  0.00  0.00      A    O1-
ATOM   2063  C02 GLU A 344     -83.599 115.287  11.581  0.00  0.00      A    C  
ATOM   2064  O03 GLU A 344     -84.246 115.242  10.516  0.00  0.00      A    O  
ATOM   2065  H   GLU A 344     -81.897 111.864  13.843  0.00  0.00      A    H  
ATOM   2066  HA  GLU A 344     -84.402 113.131  13.250  0.00  0.00      A    H  
ATOM   2067  HB2 GLU A 344     -82.041 112.177  11.590  0.00  0.00      A    H  
ATOM   2068  HB3 GLU A 344     -83.488 112.660  10.789  0.00  0.00      A    H  
ATOM   2069  H01 GLU A 344     -81.716 114.468  11.006  0.00  0.00      A    H  
ATOM   2070  H03 GLU A 344     -81.965 114.488  12.729  0.00  0.00      A    H  
ATOM   2071  N   TYR A 345     -84.183 109.949  12.473  0.00  0.00      A    N  
ATOM   2072  CA  TYR A 345     -84.977 108.732  12.263  0.00  0.00      A    C  
ATOM   2073  C   TYR A 345     -85.935 108.431  13.435  0.00  0.00      A    C  
ATOM   2074  O   TYR A 345     -87.011 107.877  13.211  0.00  0.00      A    O  
ATOM   2075  CB  TYR A 345     -84.047 107.536  11.983  0.00  0.00      A    C  
ATOM   2076  C01 TYR A 345     -83.693 107.313  10.526  0.00  0.00      A    C  
ATOM   2077  O01 TYR A 345     -82.769 106.499   6.524  0.00  0.00      A    O  
ATOM   2078  C02 TYR A 345     -84.493 106.433   9.775  0.00  0.00      A    C  
ATOM   2079  C03 TYR A 345     -84.176 106.160   8.438  0.00  0.00      A    C  
ATOM   2080  C04 TYR A 345     -83.065 106.774   7.827  0.00  0.00      A    C  
ATOM   2081  C05 TYR A 345     -82.266 107.667   8.570  0.00  0.00      A    C  
ATOM   2082  C06 TYR A 345     -82.581 107.933   9.917  0.00  0.00      A    C  
ATOM   2083  H   TYR A 345     -83.178 109.830  12.594  0.00  0.00      A    H  
ATOM   2084  HA  TYR A 345     -85.599 108.895  11.380  0.00  0.00      A    H  
ATOM   2085  HB2 TYR A 345     -83.153 107.570  12.602  0.00  0.00      A    H  
ATOM   2086  HB3 TYR A 345     -84.561 106.620  12.269  0.00  0.00      A    H  
ATOM   2087  H01 TYR A 345     -81.987 106.973   6.205  0.00  0.00      A    H  
ATOM   2088  H02 TYR A 345     -85.349 105.947  10.222  0.00  0.00      A    H  
ATOM   2089  H03 TYR A 345     -84.807 105.464   7.918  0.00  0.00      A    H  
ATOM   2090  H05 TYR A 345     -81.403 108.151   8.130  0.00  0.00      A    H  
ATOM   2091  H06 TYR A 345     -81.952 108.610  10.467  0.00  0.00      A    H  
ATOM   2092  N   CYS A 346     -85.549 108.833  14.653  0.00  0.00      A    N  
ATOM   2093  CA  CYS A 346     -86.378 108.781  15.869  0.00  0.00      A    C  
ATOM   2094  C   CYS A 346     -87.573 109.767  15.794  0.00  0.00      A    C  
ATOM   2095  O   CYS A 346     -88.607 109.521  16.417  0.00  0.00      A    O  
ATOM   2096  CB  CYS A 346     -85.526 108.984  17.148  0.00  0.00      A    C  
ATOM   2097  S01 CYS A 346     -86.308 108.359  18.673  0.00  0.00      A    S  
ATOM   2098  H   CYS A 346     -84.606 109.192  14.745  0.00  0.00      A    H  
ATOM   2099  HA  CYS A 346     -86.794 107.773  15.909  0.00  0.00      A    H  
ATOM   2100  HB2 CYS A 346     -84.592 108.433  17.060  0.00  0.00      A    H  
ATOM   2101  HB3 CYS A 346     -85.250 110.031  17.273  0.00  0.00      A    H  
ATOM   2102  N   GLY A 347     -87.447 110.824  14.978  0.00  0.00      A    N  
ATOM   2103  CA  GLY A 347     -88.522 111.748  14.619  0.00  0.00      A    C  
ATOM   2104  C   GLY A 347     -88.288 113.145  15.206  0.00  0.00      A    C  
ATOM   2105  O   GLY A 347     -89.182 113.989  15.141  0.00  0.00      A    O  
ATOM   2106  H   GLY A 347     -86.564 110.973  14.510  0.00  0.00      A    H  
ATOM   2107  HA2 GLY A 347     -88.546 111.836  13.534  0.00  0.00      A    H  
ATOM   2108  HA3 GLY A 347     -89.497 111.375  14.929  0.00  0.00      A    H  
ATOM   2109  N   CYS A 348     -87.105 113.398  15.770  0.00  0.00      A    N  
ATOM   2110  CA  CYS A 348     -86.699 114.628  16.445  0.00  0.00      A    C  
ATOM   2111  C   CYS A 348     -85.699 115.468  15.597  0.00  0.00      A    C  
ATOM   2112  O   CYS A 348     -84.865 116.193  16.132  0.00  0.00      A    O  
ATOM   2113  CB  CYS A 348     -86.133 114.244  17.827  0.00  0.00      A    C  
ATOM   2114  N01 CYS A 348     -85.762 115.393  14.275  0.00  0.00      A    N  
ATOM   2115  S01 CYS A 348     -87.460 113.768  18.990  0.00  0.00      A    S  
ATOM   2116  H   CYS A 348     -86.384 112.690  15.807  0.00  0.00      A    H  
ATOM   2117  HA  CYS A 348     -87.555 115.287  16.600  0.00  0.00      A    H  
ATOM   2118  HB2 CYS A 348     -85.426 113.418  17.722  0.00  0.00      A    H  
ATOM   2119  HB3 CYS A 348     -85.574 115.062  18.259  0.00  0.00      A    H  
ATOM   2120 H011 CYS A 348     -85.057 115.860  13.687  0.00  0.00      A    H  
ATOM   2121 H012 CYS A 348     -86.480 114.842  13.836  0.00  0.00      A    H  
TER   
ENDMDL
MODEL        8
ATOM   2122  N   CYS A 330     -63.718 107.016  12.077  0.00  0.00      A    N1+
ATOM   2123  CA  CYS A 330     -64.034 106.685  13.513  0.00  0.00      A    C  
ATOM   2124  C   CYS A 330     -63.294 107.777  14.310  0.00  0.00      A    C  
ATOM   2125  O   CYS A 330     -62.075 107.940  14.200  0.00  0.00      A    O  
ATOM   2126  CB  CYS A 330     -63.680 105.254  13.961  0.00  0.00      A    C  
ATOM   2127  C01 CYS A 330     -65.671 104.126  15.693  0.00  0.00      A    C  
ATOM   2128  S01 CYS A 330     -64.022 104.903  15.727  0.00  0.00      A    S  
ATOM   2129  C02 CYS A 330     -67.365 105.356  14.261  0.00  0.00      A    C  
ATOM   2130  C03 CYS A 330     -68.506 106.153  14.120  0.00  0.00      A    C  
ATOM   2131  C04 CYS A 330     -69.091 106.711  15.255  0.00  0.00      A    C  
ATOM   2132  C05 CYS A 330     -68.514 106.547  16.514  0.00  0.00      A    C  
ATOM   2133  C06 CYS A 330     -67.387 105.729  16.647  0.00  0.00      A    C  
ATOM   2134  C07 CYS A 330     -66.819 105.114  15.525  0.00  0.00      A    C  
ATOM   2135  HA  CYS A 330     -65.114 106.817  13.575  0.00  0.00      A    H  
ATOM   2136  HB2 CYS A 330     -64.245 104.553  13.354  0.00  0.00      A    H  
ATOM   2137  HB3 CYS A 330     -62.625 105.056  13.774  0.00  0.00      A    H  
ATOM   2138  H1  CYS A 330     -63.856 108.033  11.951  0.00  0.00      A    H  
ATOM   2139  H2  CYS A 330     -62.759 106.807  11.862  0.00  0.00      A    H  
ATOM   2140  H3  CYS A 330     -64.327 106.534  11.439  0.00  0.00      A    H  
ATOM   2141  H02 CYS A 330     -66.896 104.935  13.387  0.00  0.00      A    H  
ATOM   2142  H04 CYS A 330     -69.984 107.304  15.146  0.00  0.00      A    H  
ATOM   2143  H06 CYS A 330     -66.955 105.566  17.625  0.00  0.00      A    H  
ATOM   2144 H012 CYS A 330     -65.708 103.360  14.917  0.00  0.00      A    H  
ATOM   2145 H013 CYS A 330     -65.811 103.583  16.629  0.00  0.00      A    H  
ATOM   2146  N   ASP A 331     -64.108 108.596  14.972  0.00  0.00      A    N  
ATOM   2147  CA  ASP A 331     -63.854 110.017  15.217  0.00  0.00      A    C  
ATOM   2148  C   ASP A 331     -65.158 110.642  15.733  0.00  0.00      A    C  
ATOM   2149  O   ASP A 331     -66.235 110.063  15.563  0.00  0.00      A    O  
ATOM   2150  CB  ASP A 331     -63.403 110.837  13.963  0.00  0.00      A    C  
ATOM   2151  C01 ASP A 331     -64.255 110.649  12.705  0.00  0.00      A    C  
ATOM   2152  O01 ASP A 331     -64.047 109.645  11.983  0.00  0.00      A    O1-
ATOM   2153  O03 ASP A 331     -65.139 111.499  12.473  0.00  0.00      A    O  
ATOM   2154  H   ASP A 331     -65.066 108.292  15.099  0.00  0.00      A    H  
ATOM   2155  HA  ASP A 331     -63.094 110.095  15.997  0.00  0.00      A    H  
ATOM   2156  H02 ASP A 331     -63.376 111.906  14.196  0.00  0.00      A    H  
ATOM   2157  H03 ASP A 331     -62.367 110.615  13.711  0.00  0.00      A    H  
ATOM   2158  N   ALA A 332     -65.022 111.839  16.314  0.00  0.00      A    N  
ATOM   2159  CA  ALA A 332     -66.100 112.681  16.824  0.00  0.00      A    C  
ATOM   2160  C   ALA A 332     -67.186 113.005  15.784  0.00  0.00      A    C  
ATOM   2161  O   ALA A 332     -68.366 112.849  16.086  0.00  0.00      A    O  
ATOM   2162  CB  ALA A 332     -65.480 113.975  17.369  0.00  0.00      A    C  
ATOM   2163  H   ALA A 332     -64.093 112.227  16.392  0.00  0.00      A    H  
ATOM   2164  HA  ALA A 332     -66.580 112.149  17.648  0.00  0.00      A    H  
ATOM   2165  HB1 ALA A 332     -66.248 114.690  17.669  0.00  0.00      A    H  
ATOM   2166  HB2 ALA A 332     -64.859 113.778  18.243  0.00  0.00      A    H  
ATOM   2167  HB3 ALA A 332     -64.852 114.450  16.611  0.00  0.00      A    H  
ATOM   2168  N   SER A 333     -66.780 113.426  14.580  0.00  0.00      A    N  
ATOM   2169  CA  SER A 333     -67.651 113.745  13.452  0.00  0.00      A    C  
ATOM   2170  C   SER A 333     -68.492 112.550  12.961  0.00  0.00      A    C  
ATOM   2171  O   SER A 333     -69.667 112.737  12.647  0.00  0.00      A    O  
ATOM   2172  CB  SER A 333     -66.812 114.416  12.345  0.00  0.00      A    C  
ATOM   2173  O01 SER A 333     -65.427 114.075  12.405  0.00  0.00      A    O  
ATOM   2174  H   SER A 333     -65.800 113.511  14.342  0.00  0.00      A    H  
ATOM   2175  HA  SER A 333     -68.361 114.498  13.793  0.00  0.00      A    H  
ATOM   2176  HB2 SER A 333     -67.189 114.138  11.364  0.00  0.00      A    H  
ATOM   2177  HB3 SER A 333     -66.937 115.498  12.421  0.00  0.00      A    H  
ATOM   2178  H01 SER A 333     -65.346 113.087  12.345  0.00  0.00      A    H  
ATOM   2179  N   CYS A 334     -67.910 111.344  12.967  0.00  0.00      A    N  
ATOM   2180  CA  CYS A 334     -68.597 110.069  12.733  0.00  0.00      A    C  
ATOM   2181  C   CYS A 334     -69.736 109.869  13.750  0.00  0.00      A    C  
ATOM   2182  O   CYS A 334     -70.869 109.619  13.347  0.00  0.00      A    O  
ATOM   2183  CB  CYS A 334     -67.609 108.882  12.769  0.00  0.00      A    C  
ATOM   2184  CD2 CYS A 334     -69.114 106.438  12.753  0.00  0.00      A    C  
ATOM   2185  S01 CYS A 334     -68.027 107.459  11.701  0.00  0.00      A    S  
ATOM   2186  H   CYS A 334     -66.896 111.304  13.090  0.00  0.00      A    H  
ATOM   2187  HA  CYS A 334     -69.028 110.135  11.732  0.00  0.00      A    H  
ATOM   2188  HB2 CYS A 334     -66.637 109.227  12.437  0.00  0.00      A    H  
ATOM   2189  HB3 CYS A 334     -67.442 108.543  13.787  0.00  0.00      A    H  
ATOM   2190 HD22 CYS A 334     -70.075 106.941  12.869  0.00  0.00      A    H  
ATOM   2191 HD23 CYS A 334     -69.317 105.495  12.245  0.00  0.00      A    H  
ATOM   2192  N   CYS A 335     -69.432 110.033  15.047  0.00  0.00      A    N  
ATOM   2193  CA  CYS A 335     -70.405 109.963  16.139  0.00  0.00      A    C  
ATOM   2194  C   CYS A 335     -71.522 111.009  15.965  0.00  0.00      A    C  
ATOM   2195  O   CYS A 335     -72.692 110.636  15.966  0.00  0.00      A    O  
ATOM   2196  CB  CYS A 335     -69.755 110.072  17.540  0.00  0.00      A    C  
ATOM   2197  CD2 CYS A 335     -69.110 107.264  17.716  0.00  0.00      A    C  
ATOM   2198  S01 CYS A 335     -68.375 108.922  17.895  0.00  0.00      A    S  
ATOM   2199  H   CYS A 335     -68.474 110.210  15.325  0.00  0.00      A    H  
ATOM   2200  HA  CYS A 335     -70.906 108.996  16.071  0.00  0.00      A    H  
ATOM   2201  HB2 CYS A 335     -69.369 111.078  17.705  0.00  0.00      A    H  
ATOM   2202  HB3 CYS A 335     -70.515 109.913  18.296  0.00  0.00      A    H  
ATOM   2203 HD22 CYS A 335     -70.197 107.318  17.642  0.00  0.00      A    H  
ATOM   2204 HD23 CYS A 335     -68.907 106.686  18.619  0.00  0.00      A    H  
ATOM   2205  N   ILE A 336     -71.152 112.278  15.747  0.00  0.00      A    N  
ATOM   2206  CA  ILE A 336     -72.017 113.404  15.458  0.00  0.00      A    C  
ATOM   2207  C   ILE A 336     -72.980 113.168  14.269  0.00  0.00      A    C  
ATOM   2208  O   ILE A 336     -74.172 113.452  14.408  0.00  0.00      A    O  
ATOM   2209  CB  ILE A 336     -71.115 114.671  15.323  0.00  0.00      A    C  
ATOM   2210  C01 ILE A 336     -71.017 115.421  16.664  0.00  0.00      A    C  
ATOM   2211  C02 ILE A 336     -70.337 114.686  17.828  0.00  0.00      A    C  
ATOM   2212  C03 ILE A 336     -71.474 115.634  14.189  0.00  0.00      A    C  
ATOM   2213  H   ILE A 336     -70.182 112.574  15.813  0.00  0.00      A    H  
ATOM   2214  HA  ILE A 336     -72.662 113.564  16.321  0.00  0.00      A    H  
ATOM   2215  HB  ILE A 336     -70.102 114.362  15.087  0.00  0.00      A    H  
ATOM   2216 H012 ILE A 336     -70.467 116.345  16.507  0.00  0.00      A    H  
ATOM   2217 H013 ILE A 336     -72.016 115.689  16.977  0.00  0.00      A    H  
ATOM   2218 H021 ILE A 336     -69.267 114.879  17.825  0.00  0.00      A    H  
ATOM   2219 H022 ILE A 336     -70.733 115.041  18.779  0.00  0.00      A    H  
ATOM   2220 H023 ILE A 336     -70.483 113.609  17.815  0.00  0.00      A    H  
ATOM   2221 H031 ILE A 336     -70.930 116.577  14.256  0.00  0.00      A    H  
ATOM   2222 H032 ILE A 336     -71.189 115.174  13.242  0.00  0.00      A    H  
ATOM   2223 H033 ILE A 336     -72.542 115.844  14.202  0.00  0.00      A    H  
ATOM   2224  N   ARG A 337     -72.481 112.604  13.159  0.00  0.00      A    N  
ATOM   2225  CA  ARG A 337     -73.252 112.181  12.000  0.00  0.00      A    C  
ATOM   2226  C   ARG A 337     -74.283 111.107  12.386  0.00  0.00      A    C  
ATOM   2227  O   ARG A 337     -75.477 111.310  12.172  0.00  0.00      A    O  
ATOM   2228  CB  ARG A 337     -72.259 111.714  10.907  0.00  0.00      A    C  
ATOM   2229  C01 ARG A 337     -72.896 111.104   9.651  0.00  0.00      A    C  
ATOM   2230  N01 ARG A 337     -72.421 110.198   7.380  0.00  0.00      A    N1+
ATOM   2231  C02 ARG A 337     -71.880 110.410   8.731  0.00  0.00      A    C  
ATOM   2232  N02 ARG A 337     -73.745 108.290   7.751  0.00  0.00      A    N  
ATOM   2233  C03 ARG A 337     -73.281 109.257   6.959  0.00  0.00      A    C  
ATOM   2234  N03 ARG A 337     -73.683 109.290   5.689  0.00  0.00      A    N  
ATOM   2235  H   ARG A 337     -71.490 112.407  13.084  0.00  0.00      A    H  
ATOM   2236  HA  ARG A 337     -73.794 113.051  11.624  0.00  0.00      A    H  
ATOM   2237  HB2 ARG A 337     -71.630 112.554  10.612  0.00  0.00      A    H  
ATOM   2238  HB3 ARG A 337     -71.584 110.970  11.328  0.00  0.00      A    H  
ATOM   2239  H01 ARG A 337     -72.116 110.901   6.717  0.00  0.00      A    H  
ATOM   2240 H012 ARG A 337     -73.531 110.311  10.030  0.00  0.00      A    H  
ATOM   2241 H013 ARG A 337     -73.545 111.801   9.119  0.00  0.00      A    H  
ATOM   2242 H021 ARG A 337     -74.384 107.589   7.413  0.00  0.00      A    H  
ATOM   2243 H022 ARG A 337     -71.663 109.411   9.115  0.00  0.00      A    H  
ATOM   2244 H022 ARG A 337     -73.487 108.129   8.751  0.00  0.00      A    H  
ATOM   2245 H023 ARG A 337     -70.929 110.944   8.717  0.00  0.00      A    H  
ATOM   2246 H031 ARG A 337     -74.325 108.609   5.311  0.00  0.00      A    H  
ATOM   2247 H032 ARG A 337     -73.365 109.994   5.037  0.00  0.00      A    H  
ATOM   2248  N   GLU A 338     -73.801 109.997  12.956  0.00  0.00      A    N  
ATOM   2249  CA  GLU A 338     -74.623 108.840  13.298  0.00  0.00      A    C  
ATOM   2250  C   GLU A 338     -75.696 109.136  14.363  0.00  0.00      A    C  
ATOM   2251  O   GLU A 338     -76.822 108.659  14.221  0.00  0.00      A    O  
ATOM   2252  CB  GLU A 338     -73.727 107.639  13.652  0.00  0.00      A    C  
ATOM   2253  C01 GLU A 338     -72.861 107.097  12.487  0.00  0.00      A    C  
ATOM   2254  O01 GLU A 338     -74.403 105.770  11.245  0.00  0.00      A    O1-
ATOM   2255  C02 GLU A 338     -73.623 106.743  11.215  0.00  0.00      A    C  
ATOM   2256  O03 GLU A 338     -73.409 107.438  10.201  0.00  0.00      A    O  
ATOM   2257  H   GLU A 338     -72.802 109.908  13.120  0.00  0.00      A    H  
ATOM   2258  HA  GLU A 338     -75.179 108.571  12.406  0.00  0.00      A    H  
ATOM   2259  HB2 GLU A 338     -73.044 107.953  14.434  0.00  0.00      A    H  
ATOM   2260  HB3 GLU A 338     -74.321 106.836  14.088  0.00  0.00      A    H  
ATOM   2261 H012 GLU A 338     -72.106 107.830  12.213  0.00  0.00      A    H  
ATOM   2262 H013 GLU A 338     -72.318 106.212  12.821  0.00  0.00      A    H  
ATOM   2263  N   ILE A 339     -75.375 109.974  15.359  0.00  0.00      A    N  
ATOM   2264  CA  ILE A 339     -76.305 110.517  16.327  0.00  0.00      A    C  
ATOM   2265  C   ILE A 339     -77.365 111.409  15.642  0.00  0.00      A    C  
ATOM   2266  O   ILE A 339     -78.555 111.198  15.870  0.00  0.00      A    O  
ATOM   2267  CB  ILE A 339     -75.515 111.232  17.462  0.00  0.00      A    C  
ATOM   2268  C01 ILE A 339     -74.793 110.237  18.402  0.00  0.00      A    C  
ATOM   2269  C02 ILE A 339     -75.712 109.313  19.217  0.00  0.00      A    C  
ATOM   2270  C03 ILE A 339     -76.319 112.251  18.257  0.00  0.00      A    C  
ATOM   2271  H   ILE A 339     -74.449 110.380  15.453  0.00  0.00      A    H  
ATOM   2272  HA  ILE A 339     -76.863 109.720  16.799  0.00  0.00      A    H  
ATOM   2273  HB  ILE A 339     -74.730 111.817  16.982  0.00  0.00      A    H  
ATOM   2274 H012 ILE A 339     -74.125 109.606  17.816  0.00  0.00      A    H  
ATOM   2275 H013 ILE A 339     -74.140 110.789  19.080  0.00  0.00      A    H  
ATOM   2276 H021 ILE A 339     -76.753 109.634  19.211  0.00  0.00      A    H  
ATOM   2277 H022 ILE A 339     -75.680 108.301  18.813  0.00  0.00      A    H  
ATOM   2278 H023 ILE A 339     -75.392 109.261  20.258  0.00  0.00      A    H  
ATOM   2279 H031 ILE A 339     -75.721 112.753  19.018  0.00  0.00      A    H  
ATOM   2280 H032 ILE A 339     -76.620 112.979  17.520  0.00  0.00      A    H  
ATOM   2281 H033 ILE A 339     -77.211 111.829  18.721  0.00  0.00      A    H  
ATOM   2282  N   SER A 340     -76.942 112.340  14.773  0.00  0.00      A    N  
ATOM   2283  CA  SER A 340     -77.859 113.223  14.046  0.00  0.00      A    C  
ATOM   2284  C   SER A 340     -78.844 112.448  13.144  0.00  0.00      A    C  
ATOM   2285  O   SER A 340     -80.025 112.791  13.117  0.00  0.00      A    O  
ATOM   2286  CB  SER A 340     -77.078 114.297  13.257  0.00  0.00      A    C  
ATOM   2287  O01 SER A 340     -76.340 115.128  14.140  0.00  0.00      A    O  
ATOM   2288  H   SER A 340     -75.952 112.459  14.591  0.00  0.00      A    H  
ATOM   2289  HA  SER A 340     -78.467 113.739  14.792  0.00  0.00      A    H  
ATOM   2290  HB2 SER A 340     -76.393 113.858  12.531  0.00  0.00      A    H  
ATOM   2291  HB3 SER A 340     -77.771 114.920  12.690  0.00  0.00      A    H  
ATOM   2292  H01 SER A 340     -75.532 114.634  14.374  0.00  0.00      A    H  
ATOM   2293  N   LEU A 341     -78.372 111.374  12.493  0.00  0.00      A    N  
ATOM   2294  CA  LEU A 341     -79.193 110.471  11.690  0.00  0.00      A    C  
ATOM   2295  C   LEU A 341     -80.202 109.706  12.566  0.00  0.00      A    C  
ATOM   2296  O   LEU A 341     -81.396 109.737  12.261  0.00  0.00      A    O  
ATOM   2297  CB  LEU A 341     -78.297 109.509  10.869  0.00  0.00      A    C  
ATOM   2298  C01 LEU A 341     -77.998 109.958   9.417  0.00  0.00      A    C  
ATOM   2299  C02 LEU A 341     -77.317 108.828   8.616  0.00  0.00      A    C  
ATOM   2300  C03 LEU A 341     -77.218 111.288   9.310  0.00  0.00      A    C  
ATOM   2301  H   LEU A 341     -77.386 111.138  12.563  0.00  0.00      A    H  
ATOM   2302  HA  LEU A 341     -79.778 111.079  10.996  0.00  0.00      A    H  
ATOM   2303  HB2 LEU A 341     -77.369 109.299  11.402  0.00  0.00      A    H  
ATOM   2304  HB3 LEU A 341     -78.802 108.544  10.795  0.00  0.00      A    H  
ATOM   2305  H01 LEU A 341     -78.967 110.131   8.945  0.00  0.00      A    H  
ATOM   2306 H021 LEU A 341     -77.014 107.997   9.254  0.00  0.00      A    H  
ATOM   2307 H022 LEU A 341     -77.995 108.426   7.863  0.00  0.00      A    H  
ATOM   2308 H023 LEU A 341     -76.424 109.163   8.089  0.00  0.00      A    H  
ATOM   2309 H031 LEU A 341     -77.675 111.943   8.567  0.00  0.00      A    H  
ATOM   2310 H032 LEU A 341     -77.196 111.845  10.243  0.00  0.00      A    H  
ATOM   2311 H033 LEU A 341     -76.178 111.142   9.017  0.00  0.00      A    H  
ATOM   2312  N   LEU A 342     -79.733 109.056  13.645  0.00  0.00      A    N  
ATOM   2313  CA  LEU A 342     -80.577 108.245  14.530  0.00  0.00      A    C  
ATOM   2314  C   LEU A 342     -81.684 109.069  15.214  0.00  0.00      A    C  
ATOM   2315  O   LEU A 342     -82.828 108.619  15.271  0.00  0.00      A    O  
ATOM   2316  CB  LEU A 342     -79.707 107.368  15.468  0.00  0.00      A    C  
ATOM   2317  C01 LEU A 342     -78.145 107.100  17.436  0.00  0.00      A    C  
ATOM   2318  C06 LEU A 342     -80.563 107.697  17.888  0.00  0.00      A    C  
ATOM   2319  C08 LEU A 342     -79.381 107.846  16.905  0.00  0.00      A    C  
ATOM   2320  H   LEU A 342     -78.740 109.066  13.858  0.00  0.00      A    H  
ATOM   2321  HA  LEU A 342     -81.077 107.541  13.866  0.00  0.00      A    H  
ATOM   2322  HB2 LEU A 342     -80.164 106.382  15.533  0.00  0.00      A    H  
ATOM   2323  HB3 LEU A 342     -78.769 107.197  14.949  0.00  0.00      A    H  
ATOM   2324  H08 LEU A 342     -79.105 108.898  16.868  0.00  0.00      A    H  
ATOM   2325 H011 LEU A 342     -77.917 107.393  18.461  0.00  0.00      A    H  
ATOM   2326 H012 LEU A 342     -77.261 107.311  16.830  0.00  0.00      A    H  
ATOM   2327 H013 LEU A 342     -78.299 106.020  17.427  0.00  0.00      A    H  
ATOM   2328 H061 LEU A 342     -80.294 107.120  18.774  0.00  0.00      A    H  
ATOM   2329 H062 LEU A 342     -80.901 108.674  18.235  0.00  0.00      A    H  
ATOM   2330 H063 LEU A 342     -81.420 107.198  17.435  0.00  0.00      A    H  
ATOM   2331  N   CYS A 343     -81.343 110.286  15.649  0.00  0.00      A    N  
ATOM   2332  CA  CYS A 343     -82.271 111.243  16.258  0.00  0.00      A    C  
ATOM   2333  C   CYS A 343     -83.339 111.739  15.257  0.00  0.00      A    C  
ATOM   2334  O   CYS A 343     -84.489 111.938  15.655  0.00  0.00      A    O  
ATOM   2335  CB  CYS A 343     -81.532 112.421  16.936  0.00  0.00      A    C  
ATOM   2336  C01 CYS A 343     -81.358 112.496  19.809  0.00  0.00      A    C  
ATOM   2337  S01 CYS A 343     -80.501 111.853  18.337  0.00  0.00      A    S  
ATOM   2338  C02 CYS A 343     -83.152 110.690  19.906  0.00  0.00      A    C  
ATOM   2339  C03 CYS A 343     -84.482 110.289  20.078  0.00  0.00      A    C  
ATOM   2340  C04 CYS A 343     -85.465 111.257  20.305  0.00  0.00      A    C  
ATOM   2341  C05 CYS A 343     -85.135 112.614  20.323  0.00  0.00      A    C  
ATOM   2342  C06 CYS A 343     -83.808 113.002  20.134  0.00  0.00      A    C  
ATOM   2343  C07 CYS A 343     -82.808 112.047  19.936  0.00  0.00      A    C  
ATOM   2344  C08 CYS A 343     -86.215 113.660  20.549  0.00  0.00      A    C  
ATOM   2345  C10 CYS A 343     -84.859 108.812  20.024  0.00  0.00      A    C  
ATOM   2346  H   CYS A 343     -80.364 110.561  15.597  0.00  0.00      A    H  
ATOM   2347  HA  CYS A 343     -82.816 110.709  17.038  0.00  0.00      A    H  
ATOM   2348  HB2 CYS A 343     -80.879 112.912  16.212  0.00  0.00      A    H  
ATOM   2349  HB3 CYS A 343     -82.230 113.182  17.285  0.00  0.00      A    H  
ATOM   2350  H02 CYS A 343     -82.380 109.949  19.753  0.00  0.00      A    H  
ATOM   2351  H04 CYS A 343     -86.494 110.957  20.446  0.00  0.00      A    H  
ATOM   2352  H06 CYS A 343     -83.554 114.053  20.150  0.00  0.00      A    H  
ATOM   2353 H012 CYS A 343     -80.813 112.164  20.694  0.00  0.00      A    H  
ATOM   2354 H013 CYS A 343     -81.293 113.585  19.791  0.00  0.00      A    H  
ATOM   2355 H082 CYS A 343     -85.771 114.606  20.862  0.00  0.00      A    H  
ATOM   2356 H083 CYS A 343     -86.861 113.343  21.369  0.00  0.00      A    H  
ATOM   2357 H102 CYS A 343     -85.159 108.488  21.021  0.00  0.00      A    H  
ATOM   2358 H103 CYS A 343     -83.997 108.207  19.737  0.00  0.00      A    H  
ATOM   2359  N   GLU A 344     -82.979 111.872  13.969  0.00  0.00      A    N  
ATOM   2360  CA  GLU A 344     -83.918 112.197  12.896  0.00  0.00      A    C  
ATOM   2361  C   GLU A 344     -84.860 111.033  12.539  0.00  0.00      A    C  
ATOM   2362  O   GLU A 344     -86.047 111.286  12.332  0.00  0.00      A    O  
ATOM   2363  CB  GLU A 344     -83.183 112.756  11.663  0.00  0.00      A    C  
ATOM   2364  C01 GLU A 344     -82.723 114.220  11.847  0.00  0.00      A    C  
ATOM   2365  O01 GLU A 344     -81.364 115.870  10.801  0.00  0.00      A    O1-
ATOM   2366  C02 GLU A 344     -81.981 114.797  10.643  0.00  0.00      A    C  
ATOM   2367  O03 GLU A 344     -82.050 114.214   9.542  0.00  0.00      A    O  
ATOM   2368  H   GLU A 344     -82.025 111.691  13.684  0.00  0.00      A    H  
ATOM   2369  HA  GLU A 344     -84.576 112.977  13.275  0.00  0.00      A    H  
ATOM   2370  HB2 GLU A 344     -82.319 112.132  11.431  0.00  0.00      A    H  
ATOM   2371  HB3 GLU A 344     -83.835 112.692  10.792  0.00  0.00      A    H  
ATOM   2372  H01 GLU A 344     -82.087 114.307  12.728  0.00  0.00      A    H  
ATOM   2373  H03 GLU A 344     -83.592 114.850  12.039  0.00  0.00      A    H  
ATOM   2374  N   TYR A 345     -84.365 109.786  12.541  0.00  0.00      A    N  
ATOM   2375  CA  TYR A 345     -85.214 108.589  12.427  0.00  0.00      A    C  
ATOM   2376  C   TYR A 345     -86.166 108.425  13.627  0.00  0.00      A    C  
ATOM   2377  O   TYR A 345     -87.301 107.980  13.453  0.00  0.00      A    O  
ATOM   2378  CB  TYR A 345     -84.369 107.311  12.273  0.00  0.00      A    C  
ATOM   2379  C01 TYR A 345     -83.794 107.051  10.901  0.00  0.00      A    C  
ATOM   2380  O01 TYR A 345     -82.315 106.083   7.111  0.00  0.00      A    O  
ATOM   2381  C02 TYR A 345     -84.675 106.657   9.880  0.00  0.00      A    C  
ATOM   2382  C03 TYR A 345     -84.180 106.323   8.614  0.00  0.00      A    C  
ATOM   2383  C04 TYR A 345     -82.799 106.404   8.345  0.00  0.00      A    C  
ATOM   2384  C05 TYR A 345     -81.913 106.806   9.365  0.00  0.00      A    C  
ATOM   2385  C06 TYR A 345     -82.409 107.117  10.647  0.00  0.00      A    C  
ATOM   2386  H   TYR A 345     -83.364 109.646  12.653  0.00  0.00      A    H  
ATOM   2387  HA  TYR A 345     -85.834 108.706  11.536  0.00  0.00      A    H  
ATOM   2388  HB2 TYR A 345     -83.613 107.233  13.051  0.00  0.00      A    H  
ATOM   2389  HB3 TYR A 345     -85.027 106.457  12.414  0.00  0.00      A    H  
ATOM   2390  H01 TYR A 345     -83.010 105.818   6.491  0.00  0.00      A    H  
ATOM   2391  H02 TYR A 345     -85.737 106.579  10.070  0.00  0.00      A    H  
ATOM   2392  H03 TYR A 345     -84.899 105.994   7.888  0.00  0.00      A    H  
ATOM   2393  H05 TYR A 345     -80.850 106.860   9.175  0.00  0.00      A    H  
ATOM   2394  H06 TYR A 345     -81.720 107.388  11.432  0.00  0.00      A    H  
ATOM   2395  N   CYS A 346     -85.691 108.816  14.816  0.00  0.00      A    N  
ATOM   2396  CA  CYS A 346     -86.452 108.861  16.072  0.00  0.00      A    C  
ATOM   2397  C   CYS A 346     -87.602 109.902  16.017  0.00  0.00      A    C  
ATOM   2398  O   CYS A 346     -88.612 109.734  16.701  0.00  0.00      A    O  
ATOM   2399  CB  CYS A 346     -85.518 109.072  17.290  0.00  0.00      A    C  
ATOM   2400  S01 CYS A 346     -86.225 108.469  18.861  0.00  0.00      A    S  
ATOM   2401  H   CYS A 346     -84.709 109.071  14.852  0.00  0.00      A    H  
ATOM   2402  HA  CYS A 346     -86.914 107.876  16.174  0.00  0.00      A    H  
ATOM   2403  HB2 CYS A 346     -84.589 108.520  17.146  0.00  0.00      A    H  
ATOM   2404  HB3 CYS A 346     -85.232 110.119  17.388  0.00  0.00      A    H  
ATOM   2405  N   GLY A 347     -87.465 110.914  15.147  0.00  0.00      A    N  
ATOM   2406  CA  GLY A 347     -88.521 111.853  14.771  0.00  0.00      A    C  
ATOM   2407  C   GLY A 347     -88.238 113.263  15.300  0.00  0.00      A    C  
ATOM   2408  O   GLY A 347     -89.112 114.128  15.224  0.00  0.00      A    O  
ATOM   2409  H   GLY A 347     -86.595 111.001  14.645  0.00  0.00      A    H  
ATOM   2410  HA2 GLY A 347     -88.563 111.901  13.684  0.00  0.00      A    H  
ATOM   2411  HA3 GLY A 347     -89.499 111.519  15.113  0.00  0.00      A    H  
ATOM   2412  N   CYS A 348     -87.036 113.506  15.827  0.00  0.00      A    N  
ATOM   2413  CA  CYS A 348     -86.602 114.743  16.474  0.00  0.00      A    C  
ATOM   2414  C   CYS A 348     -85.680 115.612  15.569  0.00  0.00      A    C  
ATOM   2415  O   CYS A 348     -84.894 116.419  16.058  0.00  0.00      A    O  
ATOM   2416  CB  CYS A 348     -85.956 114.374  17.824  0.00  0.00      A    C  
ATOM   2417  N01 CYS A 348     -85.764 115.499  14.250  0.00  0.00      A    N  
ATOM   2418  S01 CYS A 348     -87.226 113.919  19.059  0.00  0.00      A    S  
ATOM   2419  H   CYS A 348     -86.333 112.781  15.876  0.00  0.00      A    H  
ATOM   2420  HA  CYS A 348     -87.459 115.387  16.678  0.00  0.00      A    H  
ATOM   2421  HB2 CYS A 348     -85.258 113.544  17.694  0.00  0.00      A    H  
ATOM   2422  HB3 CYS A 348     -85.371 115.196  18.215  0.00  0.00      A    H  
ATOM   2423 H011 CYS A 348     -85.180 116.075  13.665  0.00  0.00      A    H  
ATOM   2424 H012 CYS A 348     -86.460 114.899  13.839  0.00  0.00      A    H  
TER   
ENDMDL
MODEL        9
ATOM   2425  N   CYS A 330     -63.537 105.809  11.474  0.00  0.00      A    N1+
ATOM   2426  CA  CYS A 330     -64.043 106.278  12.812  0.00  0.00      A    C  
ATOM   2427  C   CYS A 330     -63.379 107.649  13.078  0.00  0.00      A    C  
ATOM   2428  O   CYS A 330     -62.258 107.900  12.624  0.00  0.00      A    O  
ATOM   2429  CB  CYS A 330     -63.745 105.295  13.963  0.00  0.00      A    C  
ATOM   2430  C01 CYS A 330     -65.843 103.823  15.149  0.00  0.00      A    C  
ATOM   2431  S01 CYS A 330     -64.662 103.736  13.758  0.00  0.00      A    S  
ATOM   2432  C02 CYS A 330     -67.526 105.265  13.869  0.00  0.00      A    C  
ATOM   2433  C03 CYS A 330     -68.594 106.167  13.852  0.00  0.00      A    C  
ATOM   2434  C04 CYS A 330     -68.999 106.762  15.046  0.00  0.00      A    C  
ATOM   2435  C05 CYS A 330     -68.299 106.545  16.232  0.00  0.00      A    C  
ATOM   2436  C06 CYS A 330     -67.241 105.631  16.237  0.00  0.00      A    C  
ATOM   2437  C07 CYS A 330     -66.876 104.949  15.069  0.00  0.00      A    C  
ATOM   2438  HA  CYS A 330     -65.117 106.418  12.693  0.00  0.00      A    H  
ATOM   2439  HB2 CYS A 330     -63.991 105.733  14.932  0.00  0.00      A    H  
ATOM   2440  HB3 CYS A 330     -62.680 105.069  13.991  0.00  0.00      A    H  
ATOM   2441  H1  CYS A 330     -63.408 104.812  11.483  0.00  0.00      A    H  
ATOM   2442  H2  CYS A 330     -64.177 106.057  10.739  0.00  0.00      A    H  
ATOM   2443  H3  CYS A 330     -62.650 106.260  11.309  0.00  0.00      A    H  
ATOM   2444  H02 CYS A 330     -67.201 104.810  12.948  0.00  0.00      A    H  
ATOM   2445  H04 CYS A 330     -69.851 107.419  15.036  0.00  0.00      A    H  
ATOM   2446  H06 CYS A 330     -66.713 105.435  17.159  0.00  0.00      A    H  
ATOM   2447 H012 CYS A 330     -66.380 102.875  15.199  0.00  0.00      A    H  
ATOM   2448 H013 CYS A 330     -65.268 103.903  16.073  0.00  0.00      A    H  
ATOM   2449  N   ASP A 331     -64.093 108.492  13.830  0.00  0.00      A    N  
ATOM   2450  CA  ASP A 331     -63.708 109.834  14.288  0.00  0.00      A    C  
ATOM   2451  C   ASP A 331     -64.909 110.428  15.046  0.00  0.00      A    C  
ATOM   2452  O   ASP A 331     -65.996 109.844  15.048  0.00  0.00      A    O  
ATOM   2453  CB  ASP A 331     -63.205 110.839  13.200  0.00  0.00      A    C  
ATOM   2454  C01 ASP A 331     -64.139 111.121  12.022  0.00  0.00      A    C  
ATOM   2455  O01 ASP A 331     -65.317 111.445  12.267  0.00  0.00      A    O1-
ATOM   2456  O03 ASP A 331     -63.638 111.175  10.880  0.00  0.00      A    O  
ATOM   2457  H   ASP A 331     -64.972 108.166  14.222  0.00  0.00      A    H  
ATOM   2458  HA  ASP A 331     -62.908 109.699  15.017  0.00  0.00      A    H  
ATOM   2459  H02 ASP A 331     -62.944 111.800  13.649  0.00  0.00      A    H  
ATOM   2460  H03 ASP A 331     -62.264 110.463  12.799  0.00  0.00      A    H  
ATOM   2461  N   ALA A 332     -64.689 111.594  15.660  0.00  0.00      A    N  
ATOM   2462  CA  ALA A 332     -65.691 112.382  16.368  0.00  0.00      A    C  
ATOM   2463  C   ALA A 332     -66.839 112.906  15.483  0.00  0.00      A    C  
ATOM   2464  O   ALA A 332     -67.962 113.012  15.974  0.00  0.00      A    O  
ATOM   2465  CB  ALA A 332     -64.971 113.557  17.043  0.00  0.00      A    C  
ATOM   2466  H   ALA A 332     -63.764 111.994  15.628  0.00  0.00      A    H  
ATOM   2467  HA  ALA A 332     -66.135 111.752  17.142  0.00  0.00      A    H  
ATOM   2468  HB1 ALA A 332     -65.678 114.250  17.503  0.00  0.00      A    H  
ATOM   2469  HB2 ALA A 332     -64.301 113.209  17.829  0.00  0.00      A    H  
ATOM   2470  HB3 ALA A 332     -64.375 114.112  16.316  0.00  0.00      A    H  
ATOM   2471  N   SER A 333     -66.570 113.219  14.207  0.00  0.00      A    N  
ATOM   2472  CA  SER A 333     -67.595 113.722  13.287  0.00  0.00      A    C  
ATOM   2473  C   SER A 333     -68.552 112.599  12.849  0.00  0.00      A    C  
ATOM   2474  O   SER A 333     -69.752 112.843  12.722  0.00  0.00      A    O  
ATOM   2475  CB  SER A 333     -66.940 114.422  12.082  0.00  0.00      A    C  
ATOM   2476  O01 SER A 333     -66.222 115.572  12.511  0.00  0.00      A    O  
ATOM   2477  H   SER A 333     -65.714 112.884  13.777  0.00  0.00      A    H  
ATOM   2478  HA  SER A 333     -68.197 114.468  13.808  0.00  0.00      A    H  
ATOM   2479  HB2 SER A 333     -66.281 113.748  11.533  0.00  0.00      A    H  
ATOM   2480  HB3 SER A 333     -67.720 114.741  11.387  0.00  0.00      A    H  
ATOM   2481  H01 SER A 333     -65.521 115.267  13.104  0.00  0.00      A    H  
ATOM   2482  N   CYS A 334     -68.020 111.377  12.710  0.00  0.00      A    N  
ATOM   2483  CA  CYS A 334     -68.752 110.119  12.538  0.00  0.00      A    C  
ATOM   2484  C   CYS A 334     -69.760 109.913  13.685  0.00  0.00      A    C  
ATOM   2485  O   CYS A 334     -70.925 109.614  13.423  0.00  0.00      A    O  
ATOM   2486  CB  CYS A 334     -67.779 108.919  12.444  0.00  0.00      A    C  
ATOM   2487  CD2 CYS A 334     -69.335 106.505  12.564  0.00  0.00      A    C  
ATOM   2488  S01 CYS A 334     -68.339 107.517  11.414  0.00  0.00      A    S  
ATOM   2489  H   CYS A 334     -66.993 111.312  12.711  0.00  0.00      A    H  
ATOM   2490  HA  CYS A 334     -69.297 110.209  11.597  0.00  0.00      A    H  
ATOM   2491  HB2 CYS A 334     -66.833 109.252  12.026  0.00  0.00      A    H  
ATOM   2492  HB3 CYS A 334     -67.525 108.554  13.434  0.00  0.00      A    H  
ATOM   2493 HD22 CYS A 334     -70.262 107.033  12.794  0.00  0.00      A    H  
ATOM   2494 HD23 CYS A 334     -69.626 105.581  12.062  0.00  0.00      A    H  
ATOM   2495  N   CYS A 335     -69.300 110.107  14.932  0.00  0.00      A    N  
ATOM   2496  CA  CYS A 335     -70.106 110.023  16.149  0.00  0.00      A    C  
ATOM   2497  C   CYS A 335     -71.256 111.046  16.138  0.00  0.00      A    C  
ATOM   2498  O   CYS A 335     -72.410 110.643  16.258  0.00  0.00      A    O  
ATOM   2499  CB  CYS A 335     -69.264 110.120  17.442  0.00  0.00      A    C  
ATOM   2500  CD2 CYS A 335     -68.705 107.285  17.500  0.00  0.00      A    C  
ATOM   2501  S01 CYS A 335     -67.893 108.916  17.594  0.00  0.00      A    S  
ATOM   2502  H   CYS A 335     -68.314 110.285  15.077  0.00  0.00      A    H  
ATOM   2503  HA  CYS A 335     -70.594 109.050  16.153  0.00  0.00      A    H  
ATOM   2504  HB2 CYS A 335     -68.828 111.114  17.541  0.00  0.00      A    H  
ATOM   2505  HB3 CYS A 335     -69.912 109.988  18.302  0.00  0.00      A    H  
ATOM   2506 HD22 CYS A 335     -68.414 106.696  18.371  0.00  0.00      A    H  
ATOM   2507 HD23 CYS A 335     -69.790 107.378  17.566  0.00  0.00      A    H  
ATOM   2508  N   ILE A 336     -70.942 112.330  15.917  0.00  0.00      A    N  
ATOM   2509  CA  ILE A 336     -71.876 113.421  15.718  0.00  0.00      A    C  
ATOM   2510  C   ILE A 336     -72.923 113.164  14.606  0.00  0.00      A    C  
ATOM   2511  O   ILE A 336     -74.113 113.371  14.848  0.00  0.00      A    O  
ATOM   2512  CB  ILE A 336     -71.040 114.726  15.534  0.00  0.00      A    C  
ATOM   2513  C01 ILE A 336     -70.862 115.450  16.882  0.00  0.00      A    C  
ATOM   2514  C02 ILE A 336     -70.221 114.645  18.025  0.00  0.00      A    C  
ATOM   2515  C03 ILE A 336     -71.553 115.698  14.470  0.00  0.00      A    C  
ATOM   2516  H   ILE A 336     -69.985 112.660  15.875  0.00  0.00      A    H  
ATOM   2517  HA  ILE A 336     -72.466 113.536  16.626  0.00  0.00      A    H  
ATOM   2518  HB  ILE A 336     -70.037 114.466  15.197  0.00  0.00      A    H  
ATOM   2519 H012 ILE A 336     -70.276 116.354  16.732  0.00  0.00      A    H  
ATOM   2520 H013 ILE A 336     -71.849 115.749  17.209  0.00  0.00      A    H  
ATOM   2521 H021 ILE A 336     -69.951 115.305  18.850  0.00  0.00      A    H  
ATOM   2522 H022 ILE A 336     -70.904 113.896  18.426  0.00  0.00      A    H  
ATOM   2523 H023 ILE A 336     -69.311 114.141  17.711  0.00  0.00      A    H  
ATOM   2524 H031 ILE A 336     -71.021 116.650  14.488  0.00  0.00      A    H  
ATOM   2525 H032 ILE A 336     -71.393 115.257  13.486  0.00  0.00      A    H  
ATOM   2526 H033 ILE A 336     -72.615 115.885  14.619  0.00  0.00      A    H  
ATOM   2527  N   ARG A 337     -72.489 112.664  13.441  0.00  0.00      A    N  
ATOM   2528  CA  ARG A 337     -73.325 112.246  12.333  0.00  0.00      A    C  
ATOM   2529  C   ARG A 337     -74.309 111.128  12.739  0.00  0.00      A    C  
ATOM   2530  O   ARG A 337     -75.508 111.295  12.528  0.00  0.00      A    O  
ATOM   2531  CB  ARG A 337     -72.364 111.879  11.184  0.00  0.00      A    C  
ATOM   2532  C01 ARG A 337     -72.976 111.093  10.031  0.00  0.00      A    C  
ATOM   2533  N01 ARG A 337     -72.497 109.637   8.098  0.00  0.00      A    N1+
ATOM   2534  C02 ARG A 337     -71.916 110.609   9.036  0.00  0.00      A    C  
ATOM   2535  N02 ARG A 337     -73.520 107.636   7.535  0.00  0.00      A    N  
ATOM   2536  C03 ARG A 337     -72.873 108.389   8.421  0.00  0.00      A    C  
ATOM   2537  N03 ARG A 337     -72.609 107.903   9.634  0.00  0.00      A    N  
ATOM   2538  H   ARG A 337     -71.499 112.547  13.246  0.00  0.00      A    H  
ATOM   2539  HA  ARG A 337     -73.913 113.112  12.022  0.00  0.00      A    H  
ATOM   2540  HB2 ARG A 337     -71.875 112.778  10.804  0.00  0.00      A    H  
ATOM   2541  HB3 ARG A 337     -71.569 111.257  11.589  0.00  0.00      A    H  
ATOM   2542  H01 ARG A 337     -72.687 109.995   7.168  0.00  0.00      A    H  
ATOM   2543 H012 ARG A 337     -73.532 110.245  10.414  0.00  0.00      A    H  
ATOM   2544 H013 ARG A 337     -73.690 111.744   9.525  0.00  0.00      A    H  
ATOM   2545 H021 ARG A 337     -73.744 107.956   6.604  0.00  0.00      A    H  
ATOM   2546 H022 ARG A 337     -71.009 110.241   9.519  0.00  0.00      A    H  
ATOM   2547 H022 ARG A 337     -73.812 106.697   7.766  0.00  0.00      A    H  
ATOM   2548 H023 ARG A 337     -71.609 111.482   8.463  0.00  0.00      A    H  
ATOM   2549 H031 ARG A 337     -73.068 107.055  10.040  0.00  0.00      A    H  
ATOM   2550 H032 ARG A 337     -72.034 108.412  10.281  0.00  0.00      A    H  
ATOM   2551  N   GLU A 338     -73.800 110.035  13.329  0.00  0.00      A    N  
ATOM   2552  CA  GLU A 338     -74.608 108.905  13.802  0.00  0.00      A    C  
ATOM   2553  C   GLU A 338     -75.624 109.297  14.894  0.00  0.00      A    C  
ATOM   2554  O   GLU A 338     -76.771 108.856  14.833  0.00  0.00      A    O  
ATOM   2555  CB  GLU A 338     -73.706 107.738  14.252  0.00  0.00      A    C  
ATOM   2556  C01 GLU A 338     -73.058 106.931  13.105  0.00  0.00      A    C  
ATOM   2557  O01 GLU A 338     -73.763 106.024  11.023  0.00  0.00      A    O1-
ATOM   2558  C02 GLU A 338     -74.027 106.128  12.239  0.00  0.00      A    C  
ATOM   2559  O03 GLU A 338     -75.007 105.579  12.781  0.00  0.00      A    O  
ATOM   2560  H   GLU A 338     -72.796 109.966  13.475  0.00  0.00      A    H  
ATOM   2561  HA  GLU A 338     -75.189 108.549  12.958  0.00  0.00      A    H  
ATOM   2562  HB2 GLU A 338     -72.897 108.146  14.848  0.00  0.00      A    H  
ATOM   2563  HB3 GLU A 338     -74.258 107.066  14.914  0.00  0.00      A    H  
ATOM   2564 H012 GLU A 338     -72.488 107.608  12.469  0.00  0.00      A    H  
ATOM   2565 H013 GLU A 338     -72.342 106.227  13.530  0.00  0.00      A    H  
ATOM   2566  N   ILE A 339     -75.215 110.155  15.839  0.00  0.00      A    N  
ATOM   2567  CA  ILE A 339     -76.056 110.736  16.867  0.00  0.00      A    C  
ATOM   2568  C   ILE A 339     -77.173 111.620  16.264  0.00  0.00      A    C  
ATOM   2569  O   ILE A 339     -78.321 111.504  16.691  0.00  0.00      A    O  
ATOM   2570  CB  ILE A 339     -75.154 111.463  17.910  0.00  0.00      A    C  
ATOM   2571  C01 ILE A 339     -74.405 110.478  18.838  0.00  0.00      A    C  
ATOM   2572  C02 ILE A 339     -75.297 109.629  19.760  0.00  0.00      A    C  
ATOM   2573  C03 ILE A 339     -75.845 112.559  18.708  0.00  0.00      A    C  
ATOM   2574  H   ILE A 339     -74.271 110.525  15.859  0.00  0.00      A    H  
ATOM   2575  HA  ILE A 339     -76.579 109.957  17.406  0.00  0.00      A    H  
ATOM   2576  HB  ILE A 339     -74.380 111.984  17.346  0.00  0.00      A    H  
ATOM   2577 H012 ILE A 339     -73.812 109.794  18.231  0.00  0.00      A    H  
ATOM   2578 H013 ILE A 339     -73.679 111.027  19.440  0.00  0.00      A    H  
ATOM   2579 H021 ILE A 339     -76.287 110.060  19.906  0.00  0.00      A    H  
ATOM   2580 H022 ILE A 339     -75.430 108.631  19.342  0.00  0.00      A    H  
ATOM   2581 H023 ILE A 339     -74.842 109.514  20.744  0.00  0.00      A    H  
ATOM   2582 H031 ILE A 339     -75.165 113.070  19.390  0.00  0.00      A    H  
ATOM   2583 H032 ILE A 339     -76.171 113.261  17.956  0.00  0.00      A    H  
ATOM   2584 H033 ILE A 339     -76.715 112.208  19.262  0.00  0.00      A    H  
ATOM   2585  N   SER A 340     -76.846 112.440  15.255  0.00  0.00      A    N  
ATOM   2586  CA  SER A 340     -77.825 113.235  14.513  0.00  0.00      A    C  
ATOM   2587  C   SER A 340     -78.814 112.319  13.765  0.00  0.00      A    C  
ATOM   2588  O   SER A 340     -80.018 112.434  13.991  0.00  0.00      A    O  
ATOM   2589  CB  SER A 340     -77.103 114.252  13.595  0.00  0.00      A    C  
ATOM   2590  O01 SER A 340     -77.947 115.308  13.159  0.00  0.00      A    O  
ATOM   2591  H   SER A 340     -75.876 112.523  14.965  0.00  0.00      A    H  
ATOM   2592  HA  SER A 340     -78.393 113.799  15.256  0.00  0.00      A    H  
ATOM   2593  HB2 SER A 340     -76.271 114.711  14.130  0.00  0.00      A    H  
ATOM   2594  HB3 SER A 340     -76.675 113.754  12.724  0.00  0.00      A    H  
ATOM   2595  H01 SER A 340     -78.586 114.966  12.480  0.00  0.00      A    H  
ATOM   2596  N   LEU A 341     -78.290 111.366  12.976  0.00  0.00      A    N  
ATOM   2597  CA  LEU A 341     -79.055 110.383  12.206  0.00  0.00      A    C  
ATOM   2598  C   LEU A 341     -80.061 109.593  13.055  0.00  0.00      A    C  
ATOM   2599  O   LEU A 341     -81.228 109.527  12.674  0.00  0.00      A    O  
ATOM   2600  CB  LEU A 341     -78.104 109.423  11.454  0.00  0.00      A    C  
ATOM   2601  C01 LEU A 341     -77.577 109.981  10.114  0.00  0.00      A    C  
ATOM   2602  C02 LEU A 341     -78.695 110.073   9.052  0.00  0.00      A    C  
ATOM   2603  C03 LEU A 341     -76.359 109.179   9.607  0.00  0.00      A    C  
ATOM   2604  H   LEU A 341     -77.278 111.318  12.872  0.00  0.00      A    H  
ATOM   2605  HA  LEU A 341     -79.639 110.945  11.476  0.00  0.00      A    H  
ATOM   2606  HB2 LEU A 341     -77.277 109.167  12.115  0.00  0.00      A    H  
ATOM   2607  HB3 LEU A 341     -78.604 108.474  11.248  0.00  0.00      A    H  
ATOM   2608  H01 LEU A 341     -77.222 110.994  10.307  0.00  0.00      A    H  
ATOM   2609 H021 LEU A 341     -79.623 109.618   9.397  0.00  0.00      A    H  
ATOM   2610 H022 LEU A 341     -78.925 111.111   8.813  0.00  0.00      A    H  
ATOM   2611 H023 LEU A 341     -78.431 109.584   8.114  0.00  0.00      A    H  
ATOM   2612 H031 LEU A 341     -75.587 109.849   9.229  0.00  0.00      A    H  
ATOM   2613 H032 LEU A 341     -75.899 108.578  10.392  0.00  0.00      A    H  
ATOM   2614 H033 LEU A 341     -76.613 108.494   8.798  0.00  0.00      A    H  
ATOM   2615  N   LEU A 342     -79.632 109.043  14.200  0.00  0.00      A    N  
ATOM   2616  CA  LEU A 342     -80.497 108.258  15.084  0.00  0.00      A    C  
ATOM   2617  C   LEU A 342     -81.685 109.079  15.624  0.00  0.00      A    C  
ATOM   2618  O   LEU A 342     -82.810 108.583  15.618  0.00  0.00      A    O  
ATOM   2619  CB  LEU A 342     -79.642 107.510  16.141  0.00  0.00      A    C  
ATOM   2620  C01 LEU A 342     -78.176 107.565  18.220  0.00  0.00      A    C  
ATOM   2621  C06 LEU A 342     -80.676 107.932  18.472  0.00  0.00      A    C  
ATOM   2622  C08 LEU A 342     -79.449 108.120  17.553  0.00  0.00      A    C  
ATOM   2623  H   LEU A 342     -78.652 109.114  14.464  0.00  0.00      A    H  
ATOM   2624  HA  LEU A 342     -80.931 107.483  14.449  0.00  0.00      A    H  
ATOM   2625  HB2 LEU A 342     -80.039 106.503  16.255  0.00  0.00      A    H  
ATOM   2626  HB3 LEU A 342     -78.665 107.364  15.693  0.00  0.00      A    H  
ATOM   2627  H08 LEU A 342     -79.270 109.187  17.436  0.00  0.00      A    H  
ATOM   2628 H011 LEU A 342     -78.353 106.595  18.687  0.00  0.00      A    H  
ATOM   2629 H012 LEU A 342     -77.355 107.442  17.510  0.00  0.00      A    H  
ATOM   2630 H013 LEU A 342     -77.827 108.245  18.996  0.00  0.00      A    H  
ATOM   2631 H061 LEU A 342     -80.418 107.460  19.420  0.00  0.00      A    H  
ATOM   2632 H062 LEU A 342     -81.128 108.895  18.711  0.00  0.00      A    H  
ATOM   2633 H063 LEU A 342     -81.451 107.320  18.010  0.00  0.00      A    H  
ATOM   2634  N   CYS A 343     -81.432 110.337  15.997  0.00  0.00      A    N  
ATOM   2635  CA  CYS A 343     -82.444 111.284  16.480  0.00  0.00      A    C  
ATOM   2636  C   CYS A 343     -83.365 111.773  15.342  0.00  0.00      A    C  
ATOM   2637  O   CYS A 343     -84.568 111.939  15.560  0.00  0.00      A    O  
ATOM   2638  CB  CYS A 343     -81.805 112.471  17.237  0.00  0.00      A    C  
ATOM   2639  C01 CYS A 343     -82.043 112.487  20.102  0.00  0.00      A    C  
ATOM   2640  S01 CYS A 343     -80.956 111.914  18.757  0.00  0.00      A    S  
ATOM   2641  C02 CYS A 343     -83.805 110.653  19.907  0.00  0.00      A    C  
ATOM   2642  C03 CYS A 343     -85.141 110.232  19.884  0.00  0.00      A    C  
ATOM   2643  C04 CYS A 343     -86.159 111.183  19.989  0.00  0.00      A    C  
ATOM   2644  C05 CYS A 343     -85.857 112.543  20.066  0.00  0.00      A    C  
ATOM   2645  C06 CYS A 343     -84.523 112.953  20.056  0.00  0.00      A    C  
ATOM   2646  C07 CYS A 343     -83.489 112.014  19.997  0.00  0.00      A    C  
ATOM   2647  C08 CYS A 343     -86.975 113.566  20.176  0.00  0.00      A    C  
ATOM   2648  C10 CYS A 343     -85.489 108.752  19.756  0.00  0.00      A    C  
ATOM   2649  H   CYS A 343     -80.477 110.672  15.946  0.00  0.00      A    H  
ATOM   2650  HA  CYS A 343     -83.086 110.751  17.183  0.00  0.00      A    H  
ATOM   2651  HB2 CYS A 343     -81.067 112.962  16.601  0.00  0.00      A    H  
ATOM   2652  HB3 CYS A 343     -82.545 113.230  17.492  0.00  0.00      A    H  
ATOM   2653  H02 CYS A 343     -83.008 109.924  19.859  0.00  0.00      A    H  
ATOM   2654  H04 CYS A 343     -87.193 110.867  19.988  0.00  0.00      A    H  
ATOM   2655  H06 CYS A 343     -84.293 114.008  20.112  0.00  0.00      A    H  
ATOM   2656 H012 CYS A 343     -81.631 112.132  21.047  0.00  0.00      A    H  
ATOM   2657 H013 CYS A 343     -81.998 113.576  20.133  0.00  0.00      A    H  
ATOM   2658 H082 CYS A 343     -86.589 114.526  20.523  0.00  0.00      A    H  
ATOM   2659 H083 CYS A 343     -87.692 113.238  20.930  0.00  0.00      A    H  
ATOM   2660 H102 CYS A 343     -85.910 108.405  20.700  0.00  0.00      A    H  
ATOM   2661 H103 CYS A 343     -84.590 108.162  19.569  0.00  0.00      A    H  
ATOM   2662  N   GLU A 344     -82.807 111.952  14.137  0.00  0.00      A    N  
ATOM   2663  CA  GLU A 344     -83.535 112.326  12.925  0.00  0.00      A    C  
ATOM   2664  C   GLU A 344     -84.487 111.215  12.450  0.00  0.00      A    C  
ATOM   2665  O   GLU A 344     -85.652 111.497  12.172  0.00  0.00      A    O  
ATOM   2666  CB  GLU A 344     -82.555 112.763  11.816  0.00  0.00      A    C  
ATOM   2667  C01 GLU A 344     -81.962 114.177  12.015  0.00  0.00      A    C  
ATOM   2668  O01 GLU A 344     -81.265 114.685   9.794  0.00  0.00      A    O1-
ATOM   2669  C02 GLU A 344     -80.898 114.510  10.973  0.00  0.00      A    C  
ATOM   2670  O03 GLU A 344     -79.712 114.613  11.347  0.00  0.00      A    O  
ATOM   2671  H   GLU A 344     -81.804 111.814  14.034  0.00  0.00      A    H  
ATOM   2672  HA  GLU A 344     -84.168 113.171  13.181  0.00  0.00      A    H  
ATOM   2673  HB2 GLU A 344     -81.743 112.039  11.740  0.00  0.00      A    H  
ATOM   2674  HB3 GLU A 344     -83.059 112.729  10.850  0.00  0.00      A    H  
ATOM   2675  H01 GLU A 344     -81.533 114.300  13.009  0.00  0.00      A    H  
ATOM   2676  H03 GLU A 344     -82.759 114.919  11.948  0.00  0.00      A    H  
ATOM   2677  N   TYR A 345     -84.003 109.966  12.433  0.00  0.00      A    N  
ATOM   2678  CA  TYR A 345     -84.800 108.768  12.149  0.00  0.00      A    C  
ATOM   2679  C   TYR A 345     -85.850 108.469  13.237  0.00  0.00      A    C  
ATOM   2680  O   TYR A 345     -86.902 107.911  12.924  0.00  0.00      A    O  
ATOM   2681  CB  TYR A 345     -83.866 107.563  11.926  0.00  0.00      A    C  
ATOM   2682  C01 TYR A 345     -83.448 107.346  10.485  0.00  0.00      A    C  
ATOM   2683  O01 TYR A 345     -82.373 106.601   6.508  0.00  0.00      A    O  
ATOM   2684  C02 TYR A 345     -84.184 106.430   9.712  0.00  0.00      A    C  
ATOM   2685  C03 TYR A 345     -83.821 106.174   8.383  0.00  0.00      A    C  
ATOM   2686  C04 TYR A 345     -82.727 106.846   7.802  0.00  0.00      A    C  
ATOM   2687  C05 TYR A 345     -81.995 107.777   8.566  0.00  0.00      A    C  
ATOM   2688  C06 TYR A 345     -82.355 108.025   9.905  0.00  0.00      A    C  
ATOM   2689  H   TYR A 345     -83.019 109.819  12.651  0.00  0.00      A    H  
ATOM   2690  HA  TYR A 345     -85.349 108.945  11.221  0.00  0.00      A    H  
ATOM   2691  HB2 TYR A 345     -83.004 107.584  12.592  0.00  0.00      A    H  
ATOM   2692  HB3 TYR A 345     -84.404 106.653  12.188  0.00  0.00      A    H  
ATOM   2693  H01 TYR A 345     -82.943 105.946   6.078  0.00  0.00      A    H  
ATOM   2694  H02 TYR A 345     -85.032 105.912  10.137  0.00  0.00      A    H  
ATOM   2695  H03 TYR A 345     -84.410 105.450   7.851  0.00  0.00      A    H  
ATOM   2696  H05 TYR A 345     -81.153 108.305   8.136  0.00  0.00      A    H  
ATOM   2697  H06 TYR A 345     -81.781 108.740  10.470  0.00  0.00      A    H  
ATOM   2698  N   CYS A 346     -85.571 108.877  14.482  0.00  0.00      A    N  
ATOM   2699  CA  CYS A 346     -86.508 108.834  15.617  0.00  0.00      A    C  
ATOM   2700  C   CYS A 346     -87.693 109.817  15.418  0.00  0.00      A    C  
ATOM   2701  O   CYS A 346     -88.782 109.573  15.940  0.00  0.00      A    O  
ATOM   2702  CB  CYS A 346     -85.783 109.050  16.969  0.00  0.00      A    C  
ATOM   2703  S01 CYS A 346     -86.693 108.420  18.419  0.00  0.00      A    S  
ATOM   2704  H   CYS A 346     -84.644 109.246  14.650  0.00  0.00      A    H  
ATOM   2705  HA  CYS A 346     -86.926 107.825  15.627  0.00  0.00      A    H  
ATOM   2706  HB2 CYS A 346     -84.840 108.509  16.970  0.00  0.00      A    H  
ATOM   2707  HB3 CYS A 346     -85.531 110.100  17.116  0.00  0.00      A    H  
ATOM   2708  N   GLY A 347     -87.489 110.864  14.605  0.00  0.00      A    N  
ATOM   2709  CA  GLY A 347     -88.531 111.761  14.107  0.00  0.00      A    C  
ATOM   2710  C   GLY A 347     -88.394 113.170  14.693  0.00  0.00      A    C  
ATOM   2711  O   GLY A 347     -89.278 114.002  14.489  0.00  0.00      A    O  
ATOM   2712  H   GLY A 347     -86.563 111.015  14.231  0.00  0.00      A    H  
ATOM   2713  HA2 GLY A 347     -88.426 111.834  13.026  0.00  0.00      A    H  
ATOM   2714  HA3 GLY A 347     -89.529 111.373  14.305  0.00  0.00      A    H  
ATOM   2715  N   CYS A 348     -87.301 113.448  15.408  0.00  0.00      A    N  
ATOM   2716  CA  CYS A 348     -87.014 114.700  16.107  0.00  0.00      A    C  
ATOM   2717  C   CYS A 348     -86.040 115.629  15.331  0.00  0.00      A    C  
ATOM   2718  O   CYS A 348     -85.434 116.530  15.904  0.00  0.00      A    O  
ATOM   2719  CB  CYS A 348     -86.485 114.354  17.510  0.00  0.00      A    C  
ATOM   2720  N01 CYS A 348     -85.868 115.459  14.030  0.00  0.00      A    N  
ATOM   2721  S01 CYS A 348     -87.843 113.787  18.594  0.00  0.00      A    S  
ATOM   2722  H   CYS A 348     -86.591 112.746  15.558  0.00  0.00      A    H  
ATOM   2723  HA  CYS A 348     -87.925 115.289  16.222  0.00  0.00      A    H  
ATOM   2724  HB2 CYS A 348     -85.708 113.591  17.431  0.00  0.00      A    H  
ATOM   2725  HB3 CYS A 348     -86.010 115.211  17.967  0.00  0.00      A    H  
ATOM   2726 H011 CYS A 348     -86.433 114.800  13.518  0.00  0.00      A    H  
ATOM   2727 H012 CYS A 348     -85.212 116.054  13.557  0.00  0.00      A    H  
TER   
ENDMDL
MODEL       10
ATOM   2728  N   CYS A 330     -63.060 105.905  12.432  0.00  0.00      A    N1+
ATOM   2729  CA  CYS A 330     -63.763 106.370  13.679  0.00  0.00      A    C  
ATOM   2730  C   CYS A 330     -63.180 107.762  14.014  0.00  0.00      A    C  
ATOM   2731  O   CYS A 330     -62.007 108.034  13.736  0.00  0.00      A    O  
ATOM   2732  CB  CYS A 330     -63.609 105.405  14.871  0.00  0.00      A    C  
ATOM   2733  C01 CYS A 330     -65.806 103.867  15.752  0.00  0.00      A    C  
ATOM   2734  S01 CYS A 330     -64.442 103.822  14.539  0.00  0.00      A    S  
ATOM   2735  C02 CYS A 330     -67.350 105.279  14.277  0.00  0.00      A    C  
ATOM   2736  C03 CYS A 330     -68.429 106.157  14.134  0.00  0.00      A    C  
ATOM   2737  C04 CYS A 330     -68.981 106.744  15.270  0.00  0.00      A    C  
ATOM   2738  C05 CYS A 330     -68.418 106.545  16.529  0.00  0.00      A    C  
ATOM   2739  C06 CYS A 330     -67.348 105.655  16.660  0.00  0.00      A    C  
ATOM   2740  C07 CYS A 330     -66.839 104.977  15.546  0.00  0.00      A    C  
ATOM   2741  HA  CYS A 330     -64.813 106.479  13.405  0.00  0.00      A    H  
ATOM   2742  HB2 CYS A 330     -64.009 105.841  15.789  0.00  0.00      A    H  
ATOM   2743  HB3 CYS A 330     -62.554 105.211  15.059  0.00  0.00      A    H  
ATOM   2744  H1  CYS A 330     -63.589 106.141  11.611  0.00  0.00      A    H  
ATOM   2745  H2  CYS A 330     -62.166 106.371  12.396  0.00  0.00      A    H  
ATOM   2746  H3  CYS A 330     -62.918 104.910  12.466  0.00  0.00      A    H  
ATOM   2747  H02 CYS A 330     -66.909 104.831  13.402  0.00  0.00      A    H  
ATOM   2748  H04 CYS A 330     -69.840 107.383  15.160  0.00  0.00      A    H  
ATOM   2749  H06 CYS A 330     -66.924 105.474  17.637  0.00  0.00      A    H  
ATOM   2750 H012 CYS A 330     -66.327 102.909  15.712  0.00  0.00      A    H  
ATOM   2751 H013 CYS A 330     -65.367 103.939  16.748  0.00  0.00      A    H  
ATOM   2752  N   ASP A 331     -64.024 108.609  14.613  0.00  0.00      A    N  
ATOM   2753  CA  ASP A 331     -63.746 110.001  14.993  0.00  0.00      A    C  
ATOM   2754  C   ASP A 331     -65.022 110.598  15.610  0.00  0.00      A    C  
ATOM   2755  O   ASP A 331     -66.093 109.993  15.525  0.00  0.00      A    O  
ATOM   2756  CB  ASP A 331     -63.222 110.940  13.862  0.00  0.00      A    C  
ATOM   2757  C01 ASP A 331     -64.048 110.988  12.576  0.00  0.00      A    C  
ATOM   2758  O01 ASP A 331     -63.539 110.549  11.526  0.00  0.00      A    O1-
ATOM   2759  O03 ASP A 331     -65.153 111.568  12.614  0.00  0.00      A    O  
ATOM   2760  H   ASP A 331     -64.937 108.268  14.898  0.00  0.00      A    H  
ATOM   2761  HA  ASP A 331     -62.993 109.968  15.783  0.00  0.00      A    H  
ATOM   2762  H02 ASP A 331     -63.108 111.966  14.222  0.00  0.00      A    H  
ATOM   2763  H03 ASP A 331     -62.204 110.654  13.601  0.00  0.00      A    H  
ATOM   2764  N   ALA A 332     -64.872 111.783  16.213  0.00  0.00      A    N  
ATOM   2765  CA  ALA A 332     -65.937 112.573  16.826  0.00  0.00      A    C  
ATOM   2766  C   ALA A 332     -67.061 112.964  15.850  0.00  0.00      A    C  
ATOM   2767  O   ALA A 332     -68.233 112.812  16.189  0.00  0.00      A    O  
ATOM   2768  CB  ALA A 332     -65.306 113.828  17.446  0.00  0.00      A    C  
ATOM   2769  H   ALA A 332     -63.953 112.198  16.233  0.00  0.00      A    H  
ATOM   2770  HA  ALA A 332     -66.385 111.976  17.623  0.00  0.00      A    H  
ATOM   2771  HB1 ALA A 332     -66.067 114.513  17.822  0.00  0.00      A    H  
ATOM   2772  HB2 ALA A 332     -64.658 113.569  18.284  0.00  0.00      A    H  
ATOM   2773  HB3 ALA A 332     -64.703 114.361  16.709  0.00  0.00      A    H  
ATOM   2774  N   SER A 333     -66.699 113.437  14.653  0.00  0.00      A    N  
ATOM   2775  CA  SER A 333     -67.616 113.788  13.574  0.00  0.00      A    C  
ATOM   2776  C   SER A 333     -68.452 112.597  13.066  0.00  0.00      A    C  
ATOM   2777  O   SER A 333     -69.634 112.784  12.783  0.00  0.00      A    O  
ATOM   2778  CB  SER A 333     -66.829 114.515  12.464  0.00  0.00      A    C  
ATOM   2779  O01 SER A 333     -65.448 114.158  12.431  0.00  0.00      A    O  
ATOM   2780  H   SER A 333     -65.729 113.509  14.374  0.00  0.00      A    H  
ATOM   2781  HA  SER A 333     -68.329 114.510  13.973  0.00  0.00      A    H  
ATOM   2782  HB2 SER A 333     -67.262 114.296  11.491  0.00  0.00      A    H  
ATOM   2783  HB3 SER A 333     -66.935 115.591  12.608  0.00  0.00      A    H  
ATOM   2784  H01 SER A 333     -65.382 113.169  12.395  0.00  0.00      A    H  
ATOM   2785  N   CYS A 334     -67.862 111.396  13.028  0.00  0.00      A    N  
ATOM   2786  CA  CYS A 334     -68.534 110.114  12.781  0.00  0.00      A    C  
ATOM   2787  C   CYS A 334     -69.671 109.891  13.797  0.00  0.00      A    C  
ATOM   2788  O   CYS A 334     -70.797 109.604  13.392  0.00  0.00      A    O  
ATOM   2789  CB  CYS A 334     -67.532 108.936  12.817  0.00  0.00      A    C  
ATOM   2790  CD2 CYS A 334     -69.027 106.479  12.769  0.00  0.00      A    C  
ATOM   2791  S01 CYS A 334     -67.930 107.514  11.738  0.00  0.00      A    S  
ATOM   2792  H   CYS A 334     -66.841 111.367  13.126  0.00  0.00      A    H  
ATOM   2793  HA  CYS A 334     -68.963 110.184  11.780  0.00  0.00      A    H  
ATOM   2794  HB2 CYS A 334     -66.549 109.288  12.514  0.00  0.00      A    H  
ATOM   2795  HB3 CYS A 334     -67.394 108.580  13.833  0.00  0.00      A    H  
ATOM   2796 HD22 CYS A 334     -69.989 106.983  12.893  0.00  0.00      A    H  
ATOM   2797 HD23 CYS A 334     -69.236 105.549  12.240  0.00  0.00      A    H  
ATOM   2798  N   CYS A 335     -69.366 110.064  15.093  0.00  0.00      A    N  
ATOM   2799  CA  CYS A 335     -70.316 109.968  16.201  0.00  0.00      A    C  
ATOM   2800  C   CYS A 335     -71.456 110.988  16.042  0.00  0.00      A    C  
ATOM   2801  O   CYS A 335     -72.615 110.583  15.985  0.00  0.00      A    O  
ATOM   2802  CB  CYS A 335     -69.645 110.075  17.591  0.00  0.00      A    C  
ATOM   2803  CD2 CYS A 335     -68.984 107.277  17.738  0.00  0.00      A    C  
ATOM   2804  S01 CYS A 335     -68.245 108.936  17.894  0.00  0.00      A    S  
ATOM   2805  H   CYS A 335     -68.410 110.267  15.362  0.00  0.00      A    H  
ATOM   2806  HA  CYS A 335     -70.795 108.992  16.142  0.00  0.00      A    H  
ATOM   2807  HB2 CYS A 335     -69.273 111.085  17.765  0.00  0.00      A    H  
ATOM   2808  HB3 CYS A 335     -70.388 109.894  18.360  0.00  0.00      A    H  
ATOM   2809 HD22 CYS A 335     -70.072 107.333  17.681  0.00  0.00      A    H  
ATOM   2810 HD23 CYS A 335     -68.770 106.707  18.643  0.00  0.00      A    H  
ATOM   2811  N   ILE A 336     -71.112 112.272  15.890  0.00  0.00      A    N  
ATOM   2812  CA  ILE A 336     -71.998 113.380  15.596  0.00  0.00      A    C  
ATOM   2813  C   ILE A 336     -72.924 113.152  14.375  0.00  0.00      A    C  
ATOM   2814  O   ILE A 336     -74.125 113.403  14.492  0.00  0.00      A    O  
ATOM   2815  CB  ILE A 336     -71.126 114.672  15.534  0.00  0.00      A    C  
ATOM   2816  C01 ILE A 336     -71.098 115.373  16.905  0.00  0.00      A    C  
ATOM   2817  C02 ILE A 336     -70.579 114.545  18.091  0.00  0.00      A    C  
ATOM   2818  C03 ILE A 336     -71.475 115.665  14.425  0.00  0.00      A    C  
ATOM   2819  H   ILE A 336     -70.150 112.585  15.975  0.00  0.00      A    H  
ATOM   2820  HA  ILE A 336     -72.684 113.493  16.433  0.00  0.00      A    H  
ATOM   2821  HB  ILE A 336     -70.095 114.397  15.324  0.00  0.00      A    H  
ATOM   2822 H012 ILE A 336     -70.497 116.278  16.836  0.00  0.00      A    H  
ATOM   2823 H013 ILE A 336     -72.113 115.671  17.130  0.00  0.00      A    H  
ATOM   2824 H021 ILE A 336     -70.365 115.191  18.943  0.00  0.00      A    H  
ATOM   2825 H022 ILE A 336     -71.313 113.810  18.424  0.00  0.00      A    H  
ATOM   2826 H023 ILE A 336     -69.658 114.019  17.851  0.00  0.00      A    H  
ATOM   2827 H031 ILE A 336     -70.948 116.613  14.539  0.00  0.00      A    H  
ATOM   2828 H032 ILE A 336     -71.165 115.241  13.468  0.00  0.00      A    H  
ATOM   2829 H033 ILE A 336     -72.547 115.860  14.422  0.00  0.00      A    H  
ATOM   2830  N   ARG A 337     -72.391 112.629  13.261  0.00  0.00      A    N  
ATOM   2831  CA  ARG A 337     -73.136 112.217  12.082  0.00  0.00      A    C  
ATOM   2832  C   ARG A 337     -74.150 111.107  12.398  0.00  0.00      A    C  
ATOM   2833  O   ARG A 337     -75.333 111.279  12.105  0.00  0.00      A    O  
ATOM   2834  CB  ARG A 337     -72.127 111.816  10.982  0.00  0.00      A    C  
ATOM   2835  C01 ARG A 337     -72.729 111.585   9.594  0.00  0.00      A    C  
ATOM   2836  N01 ARG A 337     -73.531 109.949   7.918  0.00  0.00      A    N1+
ATOM   2837  C02 ARG A 337     -73.234 110.155   9.344  0.00  0.00      A    C  
ATOM   2838  N02 ARG A 337     -74.170 108.812   6.023  0.00  0.00      A    N  
ATOM   2839  C03 ARG A 337     -73.924 108.809   7.332  0.00  0.00      A    C  
ATOM   2840  N03 ARG A 337     -74.071 107.673   8.015  0.00  0.00      A    N  
ATOM   2841  H   ARG A 337     -71.387 112.527  13.162  0.00  0.00      A    H  
ATOM   2842  HA  ARG A 337     -73.694 113.091  11.739  0.00  0.00      A    H  
ATOM   2843  HB2 ARG A 337     -71.426 112.636  10.861  0.00  0.00      A    H  
ATOM   2844  HB3 ARG A 337     -71.517 110.963  11.279  0.00  0.00      A    H  
ATOM   2845  H01 ARG A 337     -73.448 110.781   7.348  0.00  0.00      A    H  
ATOM   2846 H012 ARG A 337     -73.537 112.310   9.534  0.00  0.00      A    H  
ATOM   2847 H013 ARG A 337     -72.011 111.851   8.817  0.00  0.00      A    H  
ATOM   2848 H021 ARG A 337     -74.070 109.641   5.453  0.00  0.00      A    H  
ATOM   2849 H022 ARG A 337     -74.194 110.003   9.838  0.00  0.00      A    H  
ATOM   2850 H022 ARG A 337     -74.464 107.982   5.528  0.00  0.00      A    H  
ATOM   2851 H023 ARG A 337     -72.534 109.435   9.766  0.00  0.00      A    H  
ATOM   2852 H031 ARG A 337     -73.909 107.568   9.047  0.00  0.00      A    H  
ATOM   2853 H032 ARG A 337     -74.360 106.816   7.573  0.00  0.00      A    H  
ATOM   2854  N   GLU A 338     -73.679 110.009  13.002  0.00  0.00      A    N  
ATOM   2855  CA  GLU A 338     -74.511 108.861  13.356  0.00  0.00      A    C  
ATOM   2856  C   GLU A 338     -75.635 109.208  14.348  0.00  0.00      A    C  
ATOM   2857  O   GLU A 338     -76.779 108.835  14.095  0.00  0.00      A    O  
ATOM   2858  CB  GLU A 338     -73.643 107.674  13.816  0.00  0.00      A    C  
ATOM   2859  C01 GLU A 338     -72.822 107.000  12.694  0.00  0.00      A    C  
ATOM   2860  O01 GLU A 338     -74.220 105.313  11.756  0.00  0.00      A    O1-
ATOM   2861  C02 GLU A 338     -73.665 106.414  11.568  0.00  0.00      A    C  
ATOM   2862  O03 GLU A 338     -73.751 107.066  10.508  0.00  0.00      A    O  
ATOM   2863  H   GLU A 338     -72.690 109.943  13.229  0.00  0.00      A    H  
ATOM   2864  HA  GLU A 338     -75.021 108.556  12.449  0.00  0.00      A    H  
ATOM   2865  HB2 GLU A 338     -72.933 108.036  14.551  0.00  0.00      A    H  
ATOM   2866  HB3 GLU A 338     -74.261 106.932  14.326  0.00  0.00      A    H  
ATOM   2867 H012 GLU A 338     -72.127 107.718  12.259  0.00  0.00      A    H  
ATOM   2868 H013 GLU A 338     -72.212 106.203  13.121  0.00  0.00      A    H  
ATOM   2869  N   ILE A 339     -75.330 109.974  15.404  0.00  0.00      A    N  
ATOM   2870  CA  ILE A 339     -76.264 110.544  16.339  0.00  0.00      A    C  
ATOM   2871  C   ILE A 339     -77.303 111.458  15.652  0.00  0.00      A    C  
ATOM   2872  O   ILE A 339     -78.496 111.294  15.901  0.00  0.00      A    O  
ATOM   2873  CB  ILE A 339     -75.456 111.302  17.434  0.00  0.00      A    C  
ATOM   2874  C01 ILE A 339     -74.644 110.303  18.302  0.00  0.00      A    C  
ATOM   2875  C02 ILE A 339     -73.613 110.969  19.229  0.00  0.00      A    C  
ATOM   2876  C03 ILE A 339     -76.357 112.121  18.348  0.00  0.00      A    C  
ATOM   2877  H   ILE A 339     -74.392 110.246  15.664  0.00  0.00      A    H  
ATOM   2878  HA  ILE A 339     -76.805 109.720  16.803  0.00  0.00      A    H  
ATOM   2879  HB  ILE A 339     -74.759 111.987  16.949  0.00  0.00      A    H  
ATOM   2880 H012 ILE A 339     -75.342 109.708  18.883  0.00  0.00      A    H  
ATOM   2881 H013 ILE A 339     -74.121 109.558  17.706  0.00  0.00      A    H  
ATOM   2882 H021 ILE A 339     -72.767 110.306  19.407  0.00  0.00      A    H  
ATOM   2883 H022 ILE A 339     -73.219 111.891  18.798  0.00  0.00      A    H  
ATOM   2884 H023 ILE A 339     -74.049 111.210  20.198  0.00  0.00      A    H  
ATOM   2885 H031 ILE A 339     -75.856 112.493  19.241  0.00  0.00      A    H  
ATOM   2886 H032 ILE A 339     -77.122 111.410  18.626  0.00  0.00      A    H  
ATOM   2887 H033 ILE A 339     -76.825 112.971  17.851  0.00  0.00      A    H  
ATOM   2888  N   SER A 340     -76.861 112.352  14.754  0.00  0.00      A    N  
ATOM   2889  CA  SER A 340     -77.759 113.227  13.995  0.00  0.00      A    C  
ATOM   2890  C   SER A 340     -78.747 112.438  13.107  0.00  0.00      A    C  
ATOM   2891  O   SER A 340     -79.925 112.790  13.069  0.00  0.00      A    O  
ATOM   2892  CB  SER A 340     -76.957 114.267  13.184  0.00  0.00      A    C  
ATOM   2893  O01 SER A 340     -76.229 115.122  14.052  0.00  0.00      A    O  
ATOM   2894  H   SER A 340     -75.867 112.444  14.573  0.00  0.00      A    H  
ATOM   2895  HA  SER A 340     -78.368 113.771  14.720  0.00  0.00      A    H  
ATOM   2896  HB2 SER A 340     -76.263 113.799  12.486  0.00  0.00      A    H  
ATOM   2897  HB3 SER A 340     -77.635 114.876  12.584  0.00  0.00      A    H  
ATOM   2898  H01 SER A 340     -75.449 114.616  14.348  0.00  0.00      A    H  
ATOM   2899  N   LEU A 341     -78.283 111.349  12.476  0.00  0.00      A    N  
ATOM   2900  CA  LEU A 341     -79.120 110.439  11.696  0.00  0.00      A    C  
ATOM   2901  C   LEU A 341     -80.096 109.660  12.598  0.00  0.00      A    C  
ATOM   2902  O   LEU A 341     -81.286 109.615  12.285  0.00  0.00      A    O  
ATOM   2903  CB  LEU A 341     -78.245 109.493  10.835  0.00  0.00      A    C  
ATOM   2904  C01 LEU A 341     -78.041 109.952   9.371  0.00  0.00      A    C  
ATOM   2905  C02 LEU A 341     -77.410 108.827   8.523  0.00  0.00      A    C  
ATOM   2906  C03 LEU A 341     -77.273 111.286   9.237  0.00  0.00      A    C  
ATOM   2907  H   LEU A 341     -77.304 111.092  12.562  0.00  0.00      A    H  
ATOM   2908  HA  LEU A 341     -79.735 111.044  11.025  0.00  0.00      A    H  
ATOM   2909  HB2 LEU A 341     -77.284 109.307  11.317  0.00  0.00      A    H  
ATOM   2910  HB3 LEU A 341     -78.731 108.516  10.791  0.00  0.00      A    H  
ATOM   2911  H01 LEU A 341     -79.036 110.123   8.956  0.00  0.00      A    H  
ATOM   2912 H021 LEU A 341     -76.568 109.167   7.919  0.00  0.00      A    H  
ATOM   2913 H022 LEU A 341     -78.144 108.407   7.833  0.00  0.00      A    H  
ATOM   2914 H023 LEU A 341     -77.041 108.006   9.139  0.00  0.00      A    H  
ATOM   2915 H031 LEU A 341     -77.045 111.739  10.199  0.00  0.00      A    H  
ATOM   2916 H032 LEU A 341     -76.320 111.179   8.719  0.00  0.00      A    H  
ATOM   2917 H033 LEU A 341     -77.861 112.015   8.678  0.00  0.00      A    H  
ATOM   2918  N   LEU A 342     -79.605 109.091  13.710  0.00  0.00      A    N  
ATOM   2919  CA  LEU A 342     -80.414 108.312  14.655  0.00  0.00      A    C  
ATOM   2920  C   LEU A 342     -81.558 109.145  15.266  0.00  0.00      A    C  
ATOM   2921  O   LEU A 342     -82.692 108.671  15.303  0.00  0.00      A    O  
ATOM   2922  CB  LEU A 342     -79.510 107.533  15.654  0.00  0.00      A    C  
ATOM   2923  C01 LEU A 342     -78.072 107.430  17.757  0.00  0.00      A    C  
ATOM   2924  C06 LEU A 342     -80.586 107.766  17.995  0.00  0.00      A    C  
ATOM   2925  C08 LEU A 342     -79.343 108.028  17.115  0.00  0.00      A    C  
ATOM   2926  H   LEU A 342     -78.608 109.150  13.906  0.00  0.00      A    H  
ATOM   2927  HA  LEU A 342     -80.888 107.542  14.047  0.00  0.00      A    H  
ATOM   2928  HB2 LEU A 342     -79.859 106.501  15.692  0.00  0.00      A    H  
ATOM   2929  HB3 LEU A 342     -78.528 107.459  15.198  0.00  0.00      A    H  
ATOM   2930  H08 LEU A 342     -79.176 109.103  17.087  0.00  0.00      A    H  
ATOM   2931 H011 LEU A 342     -78.282 106.513  18.309  0.00  0.00      A    H  
ATOM   2932 H012 LEU A 342     -77.302 107.189  17.019  0.00  0.00      A    H  
ATOM   2933 H013 LEU A 342     -77.626 108.136  18.458  0.00  0.00      A    H  
ATOM   2934 H061 LEU A 342     -80.342 107.256  18.927  0.00  0.00      A    H  
ATOM   2935 H062 LEU A 342     -81.066 108.706  18.267  0.00  0.00      A    H  
ATOM   2936 H063 LEU A 342     -81.334 107.159  17.483  0.00  0.00      A    H  
ATOM   2937  N   CYS A 343     -81.264 110.391  15.653  0.00  0.00      A    N  
ATOM   2938  CA  CYS A 343     -82.234 111.338  16.210  0.00  0.00      A    C  
ATOM   2939  C   CYS A 343     -83.272 111.794  15.159  0.00  0.00      A    C  
ATOM   2940  O   CYS A 343     -84.448 111.938  15.502  0.00  0.00      A    O  
ATOM   2941  CB  CYS A 343     -81.547 112.539  16.899  0.00  0.00      A    C  
ATOM   2942  C01 CYS A 343     -81.452 112.618  19.780  0.00  0.00      A    C  
ATOM   2943  S01 CYS A 343     -80.536 112.004  18.329  0.00  0.00      A    S  
ATOM   2944  C02 CYS A 343     -83.190 110.754  19.836  0.00  0.00      A    C  
ATOM   2945  C03 CYS A 343     -84.511 110.311  19.977  0.00  0.00      A    C  
ATOM   2946  C04 CYS A 343     -85.528 111.247  20.188  0.00  0.00      A    C  
ATOM   2947  C05 CYS A 343     -85.242 112.612  20.218  0.00  0.00      A    C  
ATOM   2948  C06 CYS A 343     -83.923 113.043  20.060  0.00  0.00      A    C  
ATOM   2949  C07 CYS A 343     -82.890 112.121  19.877  0.00  0.00      A    C  
ATOM   2950  C08 CYS A 343     -86.359 113.624  20.416  0.00  0.00      A    C  
ATOM   2951  C10 CYS A 343     -84.841 108.824  19.909  0.00  0.00      A    C  
ATOM   2952  H   CYS A 343     -80.294 110.700  15.616  0.00  0.00      A    H  
ATOM   2953  HA  CYS A 343     -82.798 110.805  16.978  0.00  0.00      A    H  
ATOM   2954  HB2 CYS A 343     -80.887 113.043  16.191  0.00  0.00      A    H  
ATOM   2955  HB3 CYS A 343     -82.275 113.283  17.226  0.00  0.00      A    H  
ATOM   2956  H02 CYS A 343     -82.392 110.039  19.698  0.00  0.00      A    H  
ATOM   2957  H04 CYS A 343     -86.550 110.913  20.303  0.00  0.00      A    H  
ATOM   2958  H06 CYS A 343     -83.703 114.101  20.085  0.00  0.00      A    H  
ATOM   2959 H012 CYS A 343     -80.916 112.306  20.678  0.00  0.00      A    H  
ATOM   2960 H013 CYS A 343     -81.423 113.708  19.761  0.00  0.00      A    H  
ATOM   2961 H082 CYS A 343     -85.953 114.580  20.749  0.00  0.00      A    H  
ATOM   2962 H083 CYS A 343     -87.023 113.284  21.211  0.00  0.00      A    H  
ATOM   2963 H102 CYS A 343     -85.157 108.487  20.896  0.00  0.00      A    H  
ATOM   2964 H103 CYS A 343     -83.955 108.245  19.642  0.00  0.00      A    H  
ATOM   2965  N   GLU A 344     -82.855 111.950  13.892  0.00  0.00      A    N  
ATOM   2966  CA  GLU A 344     -83.746 112.239  12.764  0.00  0.00      A    C  
ATOM   2967  C   GLU A 344     -84.702 111.077  12.442  0.00  0.00      A    C  
ATOM   2968  O   GLU A 344     -85.900 111.316  12.289  0.00  0.00      A    O  
ATOM   2969  CB  GLU A 344     -82.938 112.684  11.524  0.00  0.00      A    C  
ATOM   2970  C01 GLU A 344     -82.466 114.156  11.564  0.00  0.00      A    C  
ATOM   2971  O01 GLU A 344     -84.261 115.105  10.312  0.00  0.00      A    O1-
ATOM   2972  C02 GLU A 344     -83.594 115.166  11.364  0.00  0.00      A    C  
ATOM   2973  O03 GLU A 344     -83.792 116.022  12.249  0.00  0.00      A    O  
ATOM   2974  H   GLU A 344     -81.875 111.827  13.667  0.00  0.00      A    H  
ATOM   2975  HA  GLU A 344     -84.395 113.051  13.077  0.00  0.00      A    H  
ATOM   2976  HB2 GLU A 344     -82.066 112.042  11.403  0.00  0.00      A    H  
ATOM   2977  HB3 GLU A 344     -83.526 112.523  10.621  0.00  0.00      A    H  
ATOM   2978  H01 GLU A 344     -81.959 114.364  12.508  0.00  0.00      A    H  
ATOM   2979  H03 GLU A 344     -81.725 114.319  10.781  0.00  0.00      A    H  
ATOM   2980  N   TYR A 345     -84.188 109.840  12.412  0.00  0.00      A    N  
ATOM   2981  CA  TYR A 345     -85.000 108.623  12.278  0.00  0.00      A    C  
ATOM   2982  C   TYR A 345     -85.937 108.386  13.481  0.00  0.00      A    C  
ATOM   2983  O   TYR A 345     -87.025 107.837  13.302  0.00  0.00      A    O  
ATOM   2984  CB  TYR A 345     -84.093 107.402  12.038  0.00  0.00      A    C  
ATOM   2985  C01 TYR A 345     -83.821 107.077  10.584  0.00  0.00      A    C  
ATOM   2986  O01 TYR A 345     -83.130 105.996   6.601  0.00  0.00      A    O  
ATOM   2987  C02 TYR A 345     -84.652 106.138   9.947  0.00  0.00      A    C  
ATOM   2988  C03 TYR A 345     -84.414 105.776   8.615  0.00  0.00      A    C  
ATOM   2989  C04 TYR A 345     -83.351 106.358   7.897  0.00  0.00      A    C  
ATOM   2990  C05 TYR A 345     -82.522 107.310   8.527  0.00  0.00      A    C  
ATOM   2991  C06 TYR A 345     -82.757 107.668   9.870  0.00  0.00      A    C  
ATOM   2992  H   TYR A 345     -83.182 109.719  12.509  0.00  0.00      A    H  
ATOM   2993  HA  TYR A 345     -85.639 108.750  11.401  0.00  0.00      A    H  
ATOM   2994  HB2 TYR A 345     -83.166 107.472  12.603  0.00  0.00      A    H  
ATOM   2995  HB3 TYR A 345     -84.592 106.508  12.412  0.00  0.00      A    H  
ATOM   2996  H01 TYR A 345     -82.377 106.456   6.202  0.00  0.00      A    H  
ATOM   2997  H02 TYR A 345     -85.474 105.679  10.478  0.00  0.00      A    H  
ATOM   2998  H03 TYR A 345     -85.065 105.039   8.182  0.00  0.00      A    H  
ATOM   2999  H05 TYR A 345     -81.699 107.767   7.995  0.00  0.00      A    H  
ATOM   3000  H06 TYR A 345     -82.112 108.391  10.342  0.00  0.00      A    H  
ATOM   3001  N   CYS A 346     -85.520 108.832  14.672  0.00  0.00      A    N  
ATOM   3002  CA  CYS A 346     -86.318 108.826  15.908  0.00  0.00      A    C  
ATOM   3003  C   CYS A 346     -87.511 109.815  15.830  0.00  0.00      A    C  
ATOM   3004  O   CYS A 346     -88.523 109.604  16.500  0.00  0.00      A    O  
ATOM   3005  CB  CYS A 346     -85.433 109.066  17.157  0.00  0.00      A    C  
ATOM   3006  S01 CYS A 346     -86.167 108.446  18.708  0.00  0.00      A    S  
ATOM   3007  H   CYS A 346     -84.571 109.184  14.732  0.00  0.00      A    H  
ATOM   3008  HA  CYS A 346     -86.738 107.821  15.990  0.00  0.00      A    H  
ATOM   3009  HB2 CYS A 346     -84.487 108.537  17.048  0.00  0.00      A    H  
ATOM   3010  HB3 CYS A 346     -85.179 110.121  17.261  0.00  0.00      A    H  
ATOM   3011  N   GLY A 347     -87.406 110.833  14.964  0.00  0.00      A    N  
ATOM   3012  CA  GLY A 347     -88.485 111.753  14.605  0.00  0.00      A    C  
ATOM   3013  C   GLY A 347     -88.230 113.163  15.151  0.00  0.00      A    C  
ATOM   3014  O   GLY A 347     -89.121 114.010  15.090  0.00  0.00      A    O  
ATOM   3015  H   GLY A 347     -86.538 110.957  14.464  0.00  0.00      A    H  
ATOM   3016  HA2 GLY A 347     -88.534 111.814  13.519  0.00  0.00      A    H  
ATOM   3017  HA3 GLY A 347     -89.454 111.393  14.948  0.00  0.00      A    H  
ATOM   3018  N   CYS A 348     -87.030 113.422  15.677  0.00  0.00      A    N  
ATOM   3019  CA  CYS A 348     -86.599 114.663  16.315  0.00  0.00      A    C  
ATOM   3020  C   CYS A 348     -85.603 115.467  15.428  0.00  0.00      A    C  
ATOM   3021  O   CYS A 348     -84.750 116.194  15.931  0.00  0.00      A    O  
ATOM   3022  CB  CYS A 348     -86.014 114.304  17.695  0.00  0.00      A    C  
ATOM   3023  N01 CYS A 348     -85.689 115.359  14.110  0.00  0.00      A    N  
ATOM   3024  S01 CYS A 348     -87.326 113.867  18.892  0.00  0.00      A    S  
ATOM   3025  H   CYS A 348     -86.313 112.710  15.710  0.00  0.00      A    H  
ATOM   3026  HA  CYS A 348     -87.444 115.336  16.467  0.00  0.00      A    H  
ATOM   3027  HB2 CYS A 348     -85.318 113.468  17.596  0.00  0.00      A    H  
ATOM   3028  HB3 CYS A 348     -85.439 115.126  18.099  0.00  0.00      A    H  
ATOM   3029 H011 CYS A 348     -84.990 115.801  13.496  0.00  0.00      A    H  
ATOM   3030 H012 CYS A 348     -86.423 114.807  13.700  0.00  0.00      A    H  
TER   
ENDMDL
MODEL       11
ATOM   3031  N   CYS A 330     -63.601 106.172  11.943  0.00  0.00      A    N1+
ATOM   3032  CA  CYS A 330     -63.983 106.314  13.393  0.00  0.00      A    C  
ATOM   3033  C   CYS A 330     -63.279 107.616  13.860  0.00  0.00      A    C  
ATOM   3034  O   CYS A 330     -62.139 107.879  13.462  0.00  0.00      A    O  
ATOM   3035  CB  CYS A 330     -63.575 105.083  14.243  0.00  0.00      A    C  
ATOM   3036  C01 CYS A 330     -65.662 104.211  16.005  0.00  0.00      A    C  
ATOM   3037  S01 CYS A 330     -64.093 105.141  15.999  0.00  0.00      A    S  
ATOM   3038  C02 CYS A 330     -67.445 105.238  14.522  0.00  0.00      A    C  
ATOM   3039  C03 CYS A 330     -68.599 106.007  14.340  0.00  0.00      A    C  
ATOM   3040  C04 CYS A 330     -69.197 106.614  15.444  0.00  0.00      A    C  
ATOM   3041  C05 CYS A 330     -68.614 106.533  16.708  0.00  0.00      A    C  
ATOM   3042  C06 CYS A 330     -67.463 105.758  16.880  0.00  0.00      A    C  
ATOM   3043  C07 CYS A 330     -66.878 105.100  15.792  0.00  0.00      A    C  
ATOM   3044  HA  CYS A 330     -65.064 106.457  13.393  0.00  0.00      A    H  
ATOM   3045  HB2 CYS A 330     -62.489 104.971  14.230  0.00  0.00      A    H  
ATOM   3046  HB3 CYS A 330     -63.965 104.168  13.796  0.00  0.00      A    H  
ATOM   3047  H1  CYS A 330     -62.725 106.658  11.819  0.00  0.00      A    H  
ATOM   3048  H2  CYS A 330     -63.478 105.208  11.690  0.00  0.00      A    H  
ATOM   3049  H3  CYS A 330     -64.294 106.589  11.345  0.00  0.00      A    H  
ATOM   3050  H02 CYS A 330     -66.975 104.768  13.671  0.00  0.00      A    H  
ATOM   3051  H04 CYS A 330     -70.097 107.190  15.302  0.00  0.00      A    H  
ATOM   3052  H06 CYS A 330     -67.014 105.677  17.861  0.00  0.00      A    H  
ATOM   3053 H012 CYS A 330     -65.638 103.397  15.279  0.00  0.00      A    H  
ATOM   3054 H013 CYS A 330     -65.760 103.718  16.974  0.00  0.00      A    H  
ATOM   3055  N   ASP A 331     -63.988 108.398  14.681  0.00  0.00      A    N  
ATOM   3056  CA  ASP A 331     -63.630 109.690  15.277  0.00  0.00      A    C  
ATOM   3057  C   ASP A 331     -64.933 110.263  15.878  0.00  0.00      A    C  
ATOM   3058  O   ASP A 331     -66.002 109.660  15.739  0.00  0.00      A    O  
ATOM   3059  CB  ASP A 331     -62.970 110.760  14.340  0.00  0.00      A    C  
ATOM   3060  C01 ASP A 331     -63.826 111.368  13.223  0.00  0.00      A    C  
ATOM   3061  O01 ASP A 331     -64.850 110.783  12.820  0.00  0.00      A    O1-
ATOM   3062  O03 ASP A 331     -63.461 112.476  12.778  0.00  0.00      A    O  
ATOM   3063  H   ASP A 331     -64.899 108.080  14.988  0.00  0.00      A    H  
ATOM   3064  HA  ASP A 331     -62.949 109.485  16.104  0.00  0.00      A    H  
ATOM   3065  H02 ASP A 331     -62.631 111.589  14.964  0.00  0.00      A    H  
ATOM   3066  H03 ASP A 331     -62.068 110.353  13.887  0.00  0.00      A    H  
ATOM   3067  N   ALA A 332     -64.825 111.441  16.504  0.00  0.00      A    N  
ATOM   3068  CA  ALA A 332     -65.944 112.251  16.978  0.00  0.00      A    C  
ATOM   3069  C   ALA A 332     -66.921 112.677  15.864  0.00  0.00      A    C  
ATOM   3070  O   ALA A 332     -68.127 112.674  16.101  0.00  0.00      A    O  
ATOM   3071  CB  ALA A 332     -65.374 113.486  17.688  0.00  0.00      A    C  
ATOM   3072  H   ALA A 332     -63.912 111.851  16.627  0.00  0.00      A    H  
ATOM   3073  HA  ALA A 332     -66.508 111.659  17.702  0.00  0.00      A    H  
ATOM   3074  HB1 ALA A 332     -66.165 114.182  17.973  0.00  0.00      A    H  
ATOM   3075  HB2 ALA A 332     -64.844 113.206  18.599  0.00  0.00      A    H  
ATOM   3076  HB3 ALA A 332     -64.673 114.017  17.042  0.00  0.00      A    H  
ATOM   3077  N   SER A 333     -66.410 113.017  14.672  0.00  0.00      A    N  
ATOM   3078  CA  SER A 333     -67.214 113.443  13.518  0.00  0.00      A    C  
ATOM   3079  C   SER A 333     -68.166 112.325  13.047  0.00  0.00      A    C  
ATOM   3080  O   SER A 333     -69.322 112.608  12.733  0.00  0.00      A    O  
ATOM   3081  CB  SER A 333     -66.311 113.899  12.351  0.00  0.00      A    C  
ATOM   3082  O01 SER A 333     -65.122 114.543  12.793  0.00  0.00      A    O  
ATOM   3083  H   SER A 333     -65.413 112.990  14.514  0.00  0.00      A    H  
ATOM   3084  HA  SER A 333     -67.812 114.298  13.839  0.00  0.00      A    H  
ATOM   3085  HB2 SER A 333     -66.014 113.049  11.733  0.00  0.00      A    H  
ATOM   3086  HB3 SER A 333     -66.878 114.567  11.700  0.00  0.00      A    H  
ATOM   3087  H01 SER A 333     -64.426 113.839  12.790  0.00  0.00      A    H  
ATOM   3088  N   CYS A 334     -67.680 111.075  13.062  0.00  0.00      A    N  
ATOM   3089  CA  CYS A 334     -68.446 109.849  12.820  0.00  0.00      A    C  
ATOM   3090  C   CYS A 334     -69.635 109.734  13.794  0.00  0.00      A    C  
ATOM   3091  O   CYS A 334     -70.758 109.498  13.351  0.00  0.00      A    O  
ATOM   3092  CB  CYS A 334     -67.537 108.603  12.916  0.00  0.00      A    C  
ATOM   3093  CD2 CYS A 334     -69.178 106.248  12.953  0.00  0.00      A    C  
ATOM   3094  S01 CYS A 334     -68.031 107.179  11.878  0.00  0.00      A    S  
ATOM   3095  H   CYS A 334     -66.674 110.953  13.216  0.00  0.00      A    H  
ATOM   3096  HA  CYS A 334     -68.832 109.927  11.802  0.00  0.00      A    H  
ATOM   3097  HB2 CYS A 334     -66.531 108.871  12.608  0.00  0.00      A    H  
ATOM   3098  HB3 CYS A 334     -67.420 108.291  13.951  0.00  0.00      A    H  
ATOM   3099 HD22 CYS A 334     -70.115 106.801  13.030  0.00  0.00      A    H  
ATOM   3100 HD23 CYS A 334     -69.412 105.291  12.484  0.00  0.00      A    H  
ATOM   3101  N   CYS A 335     -69.376 109.942  15.094  0.00  0.00      A    N  
ATOM   3102  CA  CYS A 335     -70.384 109.955  16.157  0.00  0.00      A    C  
ATOM   3103  C   CYS A 335     -71.462 111.023  15.895  0.00  0.00      A    C  
ATOM   3104  O   CYS A 335     -72.639 110.673  15.827  0.00  0.00      A    O  
ATOM   3105  CB  CYS A 335     -69.780 110.110  17.573  0.00  0.00      A    C  
ATOM   3106  CD2 CYS A 335     -69.216 107.301  17.875  0.00  0.00      A    C  
ATOM   3107  S01 CYS A 335     -68.442 108.946  18.020  0.00  0.00      A    S  
ATOM   3108  H   CYS A 335     -68.422 110.091  15.397  0.00  0.00      A    H  
ATOM   3109  HA  CYS A 335     -70.905 108.998  16.121  0.00  0.00      A    H  
ATOM   3110  HB2 CYS A 335     -69.381 111.115  17.715  0.00  0.00      A    H  
ATOM   3111  HB3 CYS A 335     -70.570 109.996  18.307  0.00  0.00      A    H  
ATOM   3112 HD22 CYS A 335     -70.300 107.377  17.782  0.00  0.00      A    H  
ATOM   3113 HD23 CYS A 335     -69.041 106.746  18.797  0.00  0.00      A    H  
ATOM   3114  N   ILE A 336     -71.035 112.276  15.679  0.00  0.00      A    N  
ATOM   3115  CA  ILE A 336     -71.828 113.423  15.281  0.00  0.00      A    C  
ATOM   3116  C   ILE A 336     -72.711 113.178  14.033  0.00  0.00      A    C  
ATOM   3117  O   ILE A 336     -73.899 113.507  14.068  0.00  0.00      A    O  
ATOM   3118  CB  ILE A 336     -70.866 114.646  15.167  0.00  0.00      A    C  
ATOM   3119  C01 ILE A 336     -70.825 115.431  16.493  0.00  0.00      A    C  
ATOM   3120  C02 ILE A 336     -70.427 114.649  17.755  0.00  0.00      A    C  
ATOM   3121  C03 ILE A 336     -71.136 115.596  13.998  0.00  0.00      A    C  
ATOM   3122  H   ILE A 336     -70.058 112.533  15.773  0.00  0.00      A    H  
ATOM   3123  HA  ILE A 336     -72.528 113.647  16.082  0.00  0.00      A    H  
ATOM   3124  HB  ILE A 336     -69.851 114.291  14.994  0.00  0.00      A    H  
ATOM   3125 H012 ILE A 336     -70.149 116.278  16.391  0.00  0.00      A    H  
ATOM   3126 H013 ILE A 336     -71.819 115.825  16.656  0.00  0.00      A    H  
ATOM   3127 H021 ILE A 336     -70.216 115.334  18.576  0.00  0.00      A    H  
ATOM   3128 H022 ILE A 336     -71.226 113.987  18.090  0.00  0.00      A    H  
ATOM   3129 H023 ILE A 336     -69.532 114.051  17.602  0.00  0.00      A    H  
ATOM   3130 H031 ILE A 336     -70.528 116.500  14.050  0.00  0.00      A    H  
ATOM   3131 H032 ILE A 336     -70.879 115.087  13.069  0.00  0.00      A    H  
ATOM   3132 H033 ILE A 336     -72.187 115.880  13.983  0.00  0.00      A    H  
ATOM   3133  N   ARG A 337     -72.151 112.567  12.982  0.00  0.00      A    N  
ATOM   3134  CA  ARG A 337     -72.851 112.145  11.781  0.00  0.00      A    C  
ATOM   3135  C   ARG A 337     -73.960 111.121  12.081  0.00  0.00      A    C  
ATOM   3136  O   ARG A 337     -75.099 111.325  11.661  0.00  0.00      A    O  
ATOM   3137  CB  ARG A 337     -71.792 111.628  10.779  0.00  0.00      A    C  
ATOM   3138  C01 ARG A 337     -72.306 111.350   9.367  0.00  0.00      A    C  
ATOM   3139  N01 ARG A 337     -73.051 109.664   7.716  0.00  0.00      A    N1+
ATOM   3140  C02 ARG A 337     -72.816 109.917   9.146  0.00  0.00      A    C  
ATOM   3141  N02 ARG A 337     -73.695 108.497   5.840  0.00  0.00      A    N  
ATOM   3142  C03 ARG A 337     -73.526 108.539   7.161  0.00  0.00      A    C  
ATOM   3143  N03 ARG A 337     -73.830 107.463   7.888  0.00  0.00      A    N  
ATOM   3144  H   ARG A 337     -71.150 112.412  12.950  0.00  0.00      A    H  
ATOM   3145  HA  ARG A 337     -73.324 113.034  11.359  0.00  0.00      A    H  
ATOM   3146  HB2 ARG A 337     -71.036 112.400  10.670  0.00  0.00      A    H  
ATOM   3147  HB3 ARG A 337     -71.257 110.760  11.163  0.00  0.00      A    H  
ATOM   3148  H01 ARG A 337     -72.828 110.443   7.110  0.00  0.00      A    H  
ATOM   3149 H012 ARG A 337     -73.093 112.084   9.218  0.00  0.00      A    H  
ATOM   3150 H013 ARG A 337     -71.532 111.569   8.630  0.00  0.00      A    H  
ATOM   3151 H021 ARG A 337     -73.481 109.280   5.240  0.00  0.00      A    H  
ATOM   3152 H022 ARG A 337     -73.795 109.801   9.609  0.00  0.00      A    H  
ATOM   3153 H022 ARG A 337     -74.047 107.676   5.369  0.00  0.00      A    H  
ATOM   3154 H023 ARG A 337     -72.150 109.199   9.623  0.00  0.00      A    H  
ATOM   3155 H031 ARG A 337     -74.186 106.619   7.471  0.00  0.00      A    H  
ATOM   3156 H032 ARG A 337     -73.727 107.397   8.931  0.00  0.00      A    H  
ATOM   3157  N   GLU A 338     -73.607 110.055  12.811  0.00  0.00      A    N  
ATOM   3158  CA  GLU A 338     -74.512 108.958  13.137  0.00  0.00      A    C  
ATOM   3159  C   GLU A 338     -75.701 109.370  14.023  0.00  0.00      A    C  
ATOM   3160  O   GLU A 338     -76.833 109.036  13.672  0.00  0.00      A    O  
ATOM   3161  CB  GLU A 338     -73.731 107.754  13.698  0.00  0.00      A    C  
ATOM   3162  C01 GLU A 338     -72.883 106.990  12.657  0.00  0.00      A    C  
ATOM   3163  O01 GLU A 338     -74.314 105.325  11.728  0.00  0.00      A    O1-
ATOM   3164  C02 GLU A 338     -73.689 106.384  11.516  0.00  0.00      A    C  
ATOM   3165  O03 GLU A 338     -73.677 106.976  10.418  0.00  0.00      A    O  
ATOM   3166  H   GLU A 338     -72.646 109.961  13.128  0.00  0.00      A    H  
ATOM   3167  HA  GLU A 338     -74.961 108.640  12.202  0.00  0.00      A    H  
ATOM   3168  HB2 GLU A 338     -73.049 108.116  14.460  0.00  0.00      A    H  
ATOM   3169  HB3 GLU A 338     -74.408 107.062  14.203  0.00  0.00      A    H  
ATOM   3170 H012 GLU A 338     -72.133 107.653  12.228  0.00  0.00      A    H  
ATOM   3171 H013 GLU A 338     -72.339 106.187  13.156  0.00  0.00      A    H  
ATOM   3172  N   ILE A 339     -75.475 110.116  15.116  0.00  0.00      A    N  
ATOM   3173  CA  ILE A 339     -76.529 110.582  15.993  0.00  0.00      A    C  
ATOM   3174  C   ILE A 339     -77.495 111.572  15.311  0.00  0.00      A    C  
ATOM   3175  O   ILE A 339     -78.702 111.484  15.526  0.00  0.00      A    O  
ATOM   3176  CB  ILE A 339     -75.920 111.216  17.265  0.00  0.00      A    C  
ATOM   3177  C01 ILE A 339     -75.126 112.531  17.071  0.00  0.00      A    C  
ATOM   3178  C02 ILE A 339     -74.490 113.096  18.348  0.00  0.00      A    C  
ATOM   3179  C03 ILE A 339     -75.161 110.164  18.102  0.00  0.00      A    C  
ATOM   3180  H   ILE A 339     -74.560 110.387  15.453  0.00  0.00      A    H  
ATOM   3181  HA  ILE A 339     -77.119 109.714  16.288  0.00  0.00      A    H  
ATOM   3182  HB  ILE A 339     -76.787 111.497  17.820  0.00  0.00      A    H  
ATOM   3183 H012 ILE A 339     -74.344 112.365  16.342  0.00  0.00      A    H  
ATOM   3184 H013 ILE A 339     -75.763 113.308  16.648  0.00  0.00      A    H  
ATOM   3185 H021 ILE A 339     -75.168 113.025  19.200  0.00  0.00      A    H  
ATOM   3186 H022 ILE A 339     -73.572 112.565  18.599  0.00  0.00      A    H  
ATOM   3187 H023 ILE A 339     -74.232 114.148  18.220  0.00  0.00      A    H  
ATOM   3188 H031 ILE A 339     -74.922 110.534  19.099  0.00  0.00      A    H  
ATOM   3189 H032 ILE A 339     -75.758 109.263  18.240  0.00  0.00      A    H  
ATOM   3190 H033 ILE A 339     -74.227 109.862  17.632  0.00  0.00      A    H  
ATOM   3191  N   SER A 340     -76.962 112.437  14.439  0.00  0.00      A    N  
ATOM   3192  CA  SER A 340     -77.748 113.381  13.641  0.00  0.00      A    C  
ATOM   3193  C   SER A 340     -78.716 112.687  12.662  0.00  0.00      A    C  
ATOM   3194  O   SER A 340     -79.794 113.223  12.410  0.00  0.00      A    O  
ATOM   3195  CB  SER A 340     -76.814 114.351  12.892  0.00  0.00      A    C  
ATOM   3196  O01 SER A 340     -76.065 115.141  13.803  0.00  0.00      A    O  
ATOM   3197  H   SER A 340     -75.956 112.468  14.357  0.00  0.00      A    H  
ATOM   3198  HA  SER A 340     -78.372 113.950  14.334  0.00  0.00      A    H  
ATOM   3199  HB2 SER A 340     -76.133 113.806  12.236  0.00  0.00      A    H  
ATOM   3200  HB3 SER A 340     -77.396 115.017  12.253  0.00  0.00      A    H  
ATOM   3201  H01 SER A 340     -75.259 114.632  14.018  0.00  0.00      A    H  
ATOM   3202  N   LEU A 341     -78.351 111.497  12.166  0.00  0.00      A    N  
ATOM   3203  CA  LEU A 341     -79.258 110.626  11.422  0.00  0.00      A    C  
ATOM   3204  C   LEU A 341     -80.245 109.933  12.374  0.00  0.00      A    C  
ATOM   3205  O   LEU A 341     -81.453 110.022  12.151  0.00  0.00      A    O  
ATOM   3206  CB  LEU A 341     -78.460 109.596  10.592  0.00  0.00      A    C  
ATOM   3207  C01 LEU A 341     -77.761 110.192   9.350  0.00  0.00      A    C  
ATOM   3208  C02 LEU A 341     -78.764 110.742   8.313  0.00  0.00      A    C  
ATOM   3209  C03 LEU A 341     -76.786 109.180   8.718  0.00  0.00      A    C  
ATOM   3210  H   LEU A 341     -77.445 111.114  12.406  0.00  0.00      A    H  
ATOM   3211  HA  LEU A 341     -79.855 111.237  10.744  0.00  0.00      A    H  
ATOM   3212  HB2 LEU A 341     -77.723 109.113  11.234  0.00  0.00      A    H  
ATOM   3213  HB3 LEU A 341     -79.126 108.795  10.267  0.00  0.00      A    H  
ATOM   3214  H01 LEU A 341     -77.152 111.029   9.697  0.00  0.00      A    H  
ATOM   3215 H021 LEU A 341     -78.518 110.444   7.294  0.00  0.00      A    H  
ATOM   3216 H022 LEU A 341     -79.783 110.404   8.506  0.00  0.00      A    H  
ATOM   3217 H023 LEU A 341     -78.775 111.833   8.329  0.00  0.00      A    H  
ATOM   3218 H031 LEU A 341     -75.864 109.675   8.414  0.00  0.00      A    H  
ATOM   3219 H032 LEU A 341     -76.506 108.386   9.411  0.00  0.00      A    H  
ATOM   3220 H033 LEU A 341     -77.200 108.697   7.833  0.00  0.00      A    H  
ATOM   3221  N   LEU A 342     -79.731 109.272  13.424  0.00  0.00      A    N  
ATOM   3222  CA  LEU A 342     -80.515 108.466  14.370  0.00  0.00      A    C  
ATOM   3223  C   LEU A 342     -81.666 109.253  15.026  0.00  0.00      A    C  
ATOM   3224  O   LEU A 342     -82.788 108.748  15.078  0.00  0.00      A    O  
ATOM   3225  CB  LEU A 342     -79.580 107.683  15.343  0.00  0.00      A    C  
ATOM   3226  C01 LEU A 342     -78.272 107.494  17.526  0.00  0.00      A    C  
ATOM   3227  C06 LEU A 342     -80.808 107.659  17.622  0.00  0.00      A    C  
ATOM   3228  C08 LEU A 342     -79.535 108.067  16.846  0.00  0.00      A    C  
ATOM   3229  H   LEU A 342     -78.721 109.255  13.544  0.00  0.00      A    H  
ATOM   3230  HA  LEU A 342     -80.985 107.704  13.749  0.00  0.00      A    H  
ATOM   3231  HB2 LEU A 342     -79.831 106.623  15.278  0.00  0.00      A    H  
ATOM   3232  HB3 LEU A 342     -78.571 107.738  14.943  0.00  0.00      A    H  
ATOM   3233  H08 LEU A 342     -79.435 109.152  16.899  0.00  0.00      A    H  
ATOM   3234 H011 LEU A 342     -78.472 106.563  18.057  0.00  0.00      A    H  
ATOM   3235 H012 LEU A 342     -77.469 107.285  16.818  0.00  0.00      A    H  
ATOM   3236 H013 LEU A 342     -77.878 108.203  18.255  0.00  0.00      A    H  
ATOM   3237 H061 LEU A 342     -80.590 107.112  18.540  0.00  0.00      A    H  
ATOM   3238 H062 LEU A 342     -81.379 108.540  17.912  0.00  0.00      A    H  
ATOM   3239 H063 LEU A 342     -81.470 107.029  17.026  0.00  0.00      A    H  
ATOM   3240  N   CYS A 343     -81.399 110.495  15.447  0.00  0.00      A    N  
ATOM   3241  CA  CYS A 343     -82.377 111.372  16.098  0.00  0.00      A    C  
ATOM   3242  C   CYS A 343     -83.492 111.843  15.135  0.00  0.00      A    C  
ATOM   3243  O   CYS A 343     -84.589 112.164  15.601  0.00  0.00      A    O  
ATOM   3244  CB  CYS A 343     -81.696 112.568  16.804  0.00  0.00      A    C  
ATOM   3245  C01 CYS A 343     -81.390 112.594  19.667  0.00  0.00      A    C  
ATOM   3246  S01 CYS A 343     -80.576 112.014  18.142  0.00  0.00      A    S  
ATOM   3247  C02 CYS A 343     -83.061 110.669  19.772  0.00  0.00      A    C  
ATOM   3248  C03 CYS A 343     -84.342 110.169  20.029  0.00  0.00      A    C  
ATOM   3249  C04 CYS A 343     -85.352 111.048  20.429  0.00  0.00      A    C  
ATOM   3250  C05 CYS A 343     -85.100 112.416  20.542  0.00  0.00      A    C  
ATOM   3251  C06 CYS A 343     -83.820 112.905  20.271  0.00  0.00      A    C  
ATOM   3252  C07 CYS A 343     -82.792 112.038  19.890  0.00  0.00      A    C  
ATOM   3253  C08 CYS A 343     -86.215 113.366  20.952  0.00  0.00      A    C  
ATOM   3254  C10 CYS A 343     -84.638 108.680  19.896  0.00  0.00      A    C  
ATOM   3255  H   CYS A 343     -80.443 110.849  15.389  0.00  0.00      A    H  
ATOM   3256  HA  CYS A 343     -82.877 110.784  16.869  0.00  0.00      A    H  
ATOM   3257  HB2 CYS A 343     -81.104 113.134  16.083  0.00  0.00      A    H  
ATOM   3258  HB3 CYS A 343     -82.433 113.263  17.210  0.00  0.00      A    H  
ATOM   3259  H02 CYS A 343     -82.265 109.994  19.489  0.00  0.00      A    H  
ATOM   3260  H04 CYS A 343     -86.344 110.669  20.635  0.00  0.00      A    H  
ATOM   3261  H06 CYS A 343     -83.623 113.964  20.367  0.00  0.00      A    H  
ATOM   3262 H012 CYS A 343     -80.767 112.312  20.516  0.00  0.00      A    H  
ATOM   3263 H013 CYS A 343     -81.411 113.685  19.639  0.00  0.00      A    H  
ATOM   3264 H082 CYS A 343     -85.805 114.322  21.278  0.00  0.00      A    H  
ATOM   3265 H083 CYS A 343     -86.745 112.953  21.812  0.00  0.00      A    H  
ATOM   3266 H102 CYS A 343     -84.878 108.280  20.882  0.00  0.00      A    H  
ATOM   3267 H103 CYS A 343     -83.758 108.140  19.542  0.00  0.00      A    H  
ATOM   3268  N   GLU A 344     -83.226 111.842  13.820  0.00  0.00      A    N  
ATOM   3269  CA  GLU A 344     -84.190 112.169  12.770  0.00  0.00      A    C  
ATOM   3270  C   GLU A 344     -85.020 110.948  12.342  0.00  0.00      A    C  
ATOM   3271  O   GLU A 344     -86.200 111.115  12.035  0.00  0.00      A    O  
ATOM   3272  CB  GLU A 344     -83.464 112.834  11.581  0.00  0.00      A    C  
ATOM   3273  C01 GLU A 344     -82.910 114.251  11.871  0.00  0.00      A    C  
ATOM   3274  O01 GLU A 344     -84.876 115.472  11.295  0.00  0.00      A    O1-
ATOM   3275  C02 GLU A 344     -83.985 115.298  12.150  0.00  0.00      A    C  
ATOM   3276  O03 GLU A 344     -83.914 115.949  13.212  0.00  0.00      A    O  
ATOM   3277  H   GLU A 344     -82.330 111.499  13.494  0.00  0.00      A    H  
ATOM   3278  HA  GLU A 344     -84.929 112.864  13.161  0.00  0.00      A    H  
ATOM   3279  HB2 GLU A 344     -82.641 112.201  11.253  0.00  0.00      A    H  
ATOM   3280  HB3 GLU A 344     -84.140 112.882  10.729  0.00  0.00      A    H  
ATOM   3281  H01 GLU A 344     -82.323 114.589  11.017  0.00  0.00      A    H  
ATOM   3282  H03 GLU A 344     -82.219 114.227  12.714  0.00  0.00      A    H  
ATOM   3283  N   TYR A 345     -84.444 109.737  12.399  0.00  0.00      A    N  
ATOM   3284  CA  TYR A 345     -85.211 108.487  12.311  0.00  0.00      A    C  
ATOM   3285  C   TYR A 345     -86.118 108.285  13.540  0.00  0.00      A    C  
ATOM   3286  O   TYR A 345     -87.242 107.803  13.398  0.00  0.00      A    O  
ATOM   3287  CB  TYR A 345     -84.280 107.273  12.145  0.00  0.00      A    C  
ATOM   3288  C01 TYR A 345     -83.676 107.091  10.772  0.00  0.00      A    C  
ATOM   3289  O01 TYR A 345     -82.101 106.391   6.962  0.00  0.00      A    O  
ATOM   3290  C02 TYR A 345     -84.506 106.615   9.743  0.00  0.00      A    C  
ATOM   3291  C03 TYR A 345     -83.977 106.370   8.471  0.00  0.00      A    C  
ATOM   3292  C04 TYR A 345     -82.616 106.622   8.204  0.00  0.00      A    C  
ATOM   3293  C05 TYR A 345     -81.782 107.105   9.232  0.00  0.00      A    C  
ATOM   3294  C06 TYR A 345     -82.309 107.325  10.520  0.00  0.00      A    C  
ATOM   3295  H   TYR A 345     -83.449 109.666  12.582  0.00  0.00      A    H  
ATOM   3296  HA  TYR A 345     -85.858 108.548  11.433  0.00  0.00      A    H  
ATOM   3297  HB2 TYR A 345     -83.521 107.238  12.924  0.00  0.00      A    H  
ATOM   3298  HB3 TYR A 345     -84.877 106.372  12.268  0.00  0.00      A    H  
ATOM   3299  H01 TYR A 345     -82.761 106.059   6.336  0.00  0.00      A    H  
ATOM   3300  H02 TYR A 345     -85.552 106.412   9.929  0.00  0.00      A    H  
ATOM   3301  H03 TYR A 345     -84.655 105.976   7.737  0.00  0.00      A    H  
ATOM   3302  H05 TYR A 345     -80.734 107.294   9.042  0.00  0.00      A    H  
ATOM   3303  H06 TYR A 345     -81.658 107.659  11.312  0.00  0.00      A    H  
ATOM   3304  N   CYS A 346     -85.617 108.686  14.716  0.00  0.00      A    N  
ATOM   3305  CA  CYS A 346     -86.340 108.698  15.995  0.00  0.00      A    C  
ATOM   3306  C   CYS A 346     -87.534 109.686  15.959  0.00  0.00      A    C  
ATOM   3307  O   CYS A 346     -88.590 109.390  16.520  0.00  0.00      A    O  
ATOM   3308  CB  CYS A 346     -85.387 108.962  17.188  0.00  0.00      A    C  
ATOM   3309  S01 CYS A 346     -86.037 108.336  18.773  0.00  0.00      A    S  
ATOM   3310  H   CYS A 346     -84.640 108.964  14.726  0.00  0.00      A    H  
ATOM   3311  HA  CYS A 346     -86.751 107.693  16.112  0.00  0.00      A    H  
ATOM   3312  HB2 CYS A 346     -84.440 108.447  17.025  0.00  0.00      A    H  
ATOM   3313  HB3 CYS A 346     -85.144 110.021  17.274  0.00  0.00      A    H  
ATOM   3314  N   GLY A 347     -87.375 110.794  15.221  0.00  0.00      A    N  
ATOM   3315  CA  GLY A 347     -88.461 111.681  14.804  0.00  0.00      A    C  
ATOM   3316  C   GLY A 347     -88.408 113.034  15.521  0.00  0.00      A    C  
ATOM   3317  O   GLY A 347     -89.314 113.850  15.349  0.00  0.00      A    O  
ATOM   3318  H   GLY A 347     -86.460 111.006  14.853  0.00  0.00      A    H  
ATOM   3319  HA2 GLY A 347     -88.357 111.864  13.736  0.00  0.00      A    H  
ATOM   3320  HA3 GLY A 347     -89.437 111.222  14.952  0.00  0.00      A    H  
ATOM   3321  N   CYS A 348     -87.361 113.282  16.310  0.00  0.00      A    N  
ATOM   3322  CA  CYS A 348     -87.077 114.548  16.981  0.00  0.00      A    C  
ATOM   3323  C   CYS A 348     -86.277 115.500  16.056  0.00  0.00      A    C  
ATOM   3324  O   CYS A 348     -86.640 116.661  15.889  0.00  0.00      A    O  
ATOM   3325  CB  CYS A 348     -86.302 114.258  18.277  0.00  0.00      A    C  
ATOM   3326  N01 CYS A 348     -85.211 115.013  15.436  0.00  0.00      A    N  
ATOM   3327  S01 CYS A 348     -87.402 113.637  19.597  0.00  0.00      A    S  
ATOM   3328  H   CYS A 348     -86.614 112.609  16.384  0.00  0.00      A    H  
ATOM   3329  HA  CYS A 348     -88.009 115.057  17.236  0.00  0.00      A    H  
ATOM   3330  HB2 CYS A 348     -85.520 113.522  18.075  0.00  0.00      A    H  
ATOM   3331  HB3 CYS A 348     -85.794 115.146  18.631  0.00  0.00      A    H  
ATOM   3332 H011 CYS A 348     -84.924 114.060  15.614  0.00  0.00      A    H  
ATOM   3333 H012 CYS A 348     -84.722 115.549  14.705  0.00  0.00      A    H  
TER   
ENDMDL
MODEL       12
ATOM   3334  N   CYS A 330     -63.596 106.981  12.503  0.00  0.00      A    N1+
ATOM   3335  CA  CYS A 330     -63.897 106.707  13.954  0.00  0.00      A    C  
ATOM   3336  C   CYS A 330     -63.233 107.867  14.704  0.00  0.00      A    C  
ATOM   3337  O   CYS A 330     -62.014 108.063  14.652  0.00  0.00      A    O  
ATOM   3338  CB  CYS A 330     -63.436 105.355  14.522  0.00  0.00      A    C  
ATOM   3339  C01 CYS A 330     -65.757 103.967  15.357  0.00  0.00      A    C  
ATOM   3340  S01 CYS A 330     -64.502 103.970  14.016  0.00  0.00      A    S  
ATOM   3341  C02 CYS A 330     -67.369 105.401  13.988  0.00  0.00      A    C  
ATOM   3342  C03 CYS A 330     -68.503 106.210  13.888  0.00  0.00      A    C  
ATOM   3343  C04 CYS A 330     -69.109 106.675  15.052  0.00  0.00      A    C  
ATOM   3344  C05 CYS A 330     -68.558 106.406  16.303  0.00  0.00      A    C  
ATOM   3345  C06 CYS A 330     -67.453 105.549  16.392  0.00  0.00      A    C  
ATOM   3346  C07 CYS A 330     -66.869 105.013  15.236  0.00  0.00      A    C  
ATOM   3347  HA  CYS A 330     -64.984 106.780  14.014  0.00  0.00      A    H  
ATOM   3348  HB2 CYS A 330     -62.411 105.180  14.217  0.00  0.00      A    H  
ATOM   3349  HB3 CYS A 330     -63.415 105.372  15.614  0.00  0.00      A    H  
ATOM   3350  H1  CYS A 330     -63.765 107.983  12.329  0.00  0.00      A    H  
ATOM   3351  H2  CYS A 330     -62.633 106.784  12.293  0.00  0.00      A    H  
ATOM   3352  H3  CYS A 330     -64.193 106.442  11.900  0.00  0.00      A    H  
ATOM   3353  H02 CYS A 330     -66.868 105.084  13.091  0.00  0.00      A    H  
ATOM   3354  H04 CYS A 330     -69.997 107.278  14.969  0.00  0.00      A    H  
ATOM   3355  H06 CYS A 330     -67.057 105.292  17.365  0.00  0.00      A    H  
ATOM   3356 H012 CYS A 330     -66.232 102.986  15.366  0.00  0.00      A    H  
ATOM   3357 H013 CYS A 330     -65.246 104.064  16.316  0.00  0.00      A    H  
ATOM   3358  N   ASP A 331     -64.110 108.677  15.279  0.00  0.00      A    N  
ATOM   3359  CA  ASP A 331     -63.899 110.103  15.523  0.00  0.00      A    C  
ATOM   3360  C   ASP A 331     -65.232 110.696  15.988  0.00  0.00      A    C  
ATOM   3361  O   ASP A 331     -66.294 110.124  15.721  0.00  0.00      A    O  
ATOM   3362  CB  ASP A 331     -63.424 110.925  14.282  0.00  0.00      A    C  
ATOM   3363  C01 ASP A 331     -64.214 110.695  12.990  0.00  0.00      A    C  
ATOM   3364  O01 ASP A 331     -63.994 109.650  12.331  0.00  0.00      A    O1-
ATOM   3365  O03 ASP A 331     -65.055 111.561  12.670  0.00  0.00      A    O  
ATOM   3366  H   ASP A 331     -65.069 108.347  15.297  0.00  0.00      A    H  
ATOM   3367  HA  ASP A 331     -63.168 110.203  16.327  0.00  0.00      A    H  
ATOM   3368  H02 ASP A 331     -63.448 111.995  14.509  0.00  0.00      A    H  
ATOM   3369  H03 ASP A 331     -62.370 110.738  14.076  0.00  0.00      A    H  
ATOM   3370  N   ALA A 332     -65.131 111.863  16.632  0.00  0.00      A    N  
ATOM   3371  CA  ALA A 332     -66.234 112.689  17.109  0.00  0.00      A    C  
ATOM   3372  C   ALA A 332     -67.276 113.008  16.025  0.00  0.00      A    C  
ATOM   3373  O   ALA A 332     -68.462 112.791  16.255  0.00  0.00      A    O  
ATOM   3374  CB  ALA A 332     -65.649 113.984  17.688  0.00  0.00      A    C  
ATOM   3375  H   ALA A 332     -64.208 112.242  16.786  0.00  0.00      A    H  
ATOM   3376  HA  ALA A 332     -66.743 112.144  17.907  0.00  0.00      A    H  
ATOM   3377  HB1 ALA A 332     -66.434 114.690  17.962  0.00  0.00      A    H  
ATOM   3378  HB2 ALA A 332     -65.063 113.785  18.585  0.00  0.00      A    H  
ATOM   3379  HB3 ALA A 332     -64.994 114.469  16.960  0.00  0.00      A    H  
ATOM   3380  N   SER A 333     -66.823 113.484  14.859  0.00  0.00      A    N  
ATOM   3381  CA  SER A 333     -67.645 113.820  13.704  0.00  0.00      A    C  
ATOM   3382  C   SER A 333     -68.453 112.636  13.142  0.00  0.00      A    C  
ATOM   3383  O   SER A 333     -69.624 112.825  12.815  0.00  0.00      A    O  
ATOM   3384  CB  SER A 333     -66.760 114.522  12.655  0.00  0.00      A    C  
ATOM   3385  O01 SER A 333     -65.382 114.155  12.751  0.00  0.00      A    O  
ATOM   3386  H   SER A 333     -65.836 113.609  14.674  0.00  0.00      A    H  
ATOM   3387  HA  SER A 333     -68.382 114.554  14.035  0.00  0.00      A    H  
ATOM   3388  HB2 SER A 333     -67.107 114.290  11.651  0.00  0.00      A    H  
ATOM   3389  HB3 SER A 333     -66.878 115.600  12.774  0.00  0.00      A    H  
ATOM   3390  H01 SER A 333     -65.303 113.173  12.635  0.00  0.00      A    H  
ATOM   3391  N   CYS A 334     -67.857 111.439  13.095  0.00  0.00      A    N  
ATOM   3392  CA  CYS A 334     -68.530 110.180  12.754  0.00  0.00      A    C  
ATOM   3393  C   CYS A 334     -69.685 109.892  13.728  0.00  0.00      A    C  
ATOM   3394  O   CYS A 334     -70.799 109.620  13.283  0.00  0.00      A    O  
ATOM   3395  CB  CYS A 334     -67.534 109.001  12.715  0.00  0.00      A    C  
ATOM   3396  CD2 CYS A 334     -69.084 106.596  12.535  0.00  0.00      A    C  
ATOM   3397  S01 CYS A 334     -67.959 107.649  11.561  0.00  0.00      A    S  
ATOM   3398  H   CYS A 334     -66.847 111.392  13.242  0.00  0.00      A    H  
ATOM   3399  HA  CYS A 334     -68.944 110.318  11.753  0.00  0.00      A    H  
ATOM   3400  HB2 CYS A 334     -66.575 109.379  12.387  0.00  0.00      A    H  
ATOM   3401  HB3 CYS A 334     -67.341 108.606  13.710  0.00  0.00      A    H  
ATOM   3402 HD22 CYS A 334     -70.037 107.111  12.670  0.00  0.00      A    H  
ATOM   3403 HD23 CYS A 334     -69.300 105.691  11.967  0.00  0.00      A    H  
ATOM   3404  N   CYS A 335     -69.412 110.000  15.038  0.00  0.00      A    N  
ATOM   3405  CA  CYS A 335     -70.401 109.857  16.107  0.00  0.00      A    C  
ATOM   3406  C   CYS A 335     -71.542 110.882  15.952  0.00  0.00      A    C  
ATOM   3407  O   CYS A 335     -72.694 110.471  15.842  0.00  0.00      A    O  
ATOM   3408  CB  CYS A 335     -69.779 109.888  17.523  0.00  0.00      A    C  
ATOM   3409  CD2 CYS A 335     -69.168 107.047  17.544  0.00  0.00      A    C  
ATOM   3410  S01 CYS A 335     -68.429 108.689  17.847  0.00  0.00      A    S  
ATOM   3411  H   CYS A 335     -68.462 110.188  15.339  0.00  0.00      A    H  
ATOM   3412  HA  CYS A 335     -70.880 108.887  15.986  0.00  0.00      A    H  
ATOM   3413  HB2 CYS A 335     -69.379 110.878  17.742  0.00  0.00      A    H  
ATOM   3414  HB3 CYS A 335     -70.558 109.710  18.255  0.00  0.00      A    H  
ATOM   3415 HD22 CYS A 335     -70.253 107.111  17.460  0.00  0.00      A    H  
ATOM   3416 HD23 CYS A 335     -68.979 106.409  18.409  0.00  0.00      A    H  
ATOM   3417  N   ILE A 336     -71.210 112.174  15.849  0.00  0.00      A    N  
ATOM   3418  CA  ILE A 336     -72.097 113.282  15.550  0.00  0.00      A    C  
ATOM   3419  C   ILE A 336     -72.975 113.082  14.289  0.00  0.00      A    C  
ATOM   3420  O   ILE A 336     -74.181 113.324  14.370  0.00  0.00      A    O  
ATOM   3421  CB  ILE A 336     -71.243 114.589  15.559  0.00  0.00      A    C  
ATOM   3422  C01 ILE A 336     -71.290 115.257  16.946  0.00  0.00      A    C  
ATOM   3423  C02 ILE A 336     -70.831 114.408  18.143  0.00  0.00      A    C  
ATOM   3424  C03 ILE A 336     -71.548 115.605  14.458  0.00  0.00      A    C  
ATOM   3425  H   ILE A 336     -70.255 112.499  15.979  0.00  0.00      A    H  
ATOM   3426  HA  ILE A 336     -72.816 113.365  16.362  0.00  0.00      A    H  
ATOM   3427  HB  ILE A 336     -70.200 114.337  15.387  0.00  0.00      A    H  
ATOM   3428 H012 ILE A 336     -70.693 116.166  16.929  0.00  0.00      A    H  
ATOM   3429 H013 ILE A 336     -72.318 115.543  17.122  0.00  0.00      A    H  
ATOM   3430 H021 ILE A 336     -70.709 115.034  19.027  0.00  0.00      A    H  
ATOM   3431 H022 ILE A 336     -71.559 113.636  18.398  0.00  0.00      A    H  
ATOM   3432 H023 ILE A 336     -69.874 113.926  17.961  0.00  0.00      A    H  
ATOM   3433 H031 ILE A 336     -71.047 116.559  14.629  0.00  0.00      A    H  
ATOM   3434 H032 ILE A 336     -71.169 115.216  13.510  0.00  0.00      A    H  
ATOM   3435 H033 ILE A 336     -72.621 115.782  14.398  0.00  0.00      A    H  
ATOM   3436  N   ARG A 337     -72.400 112.596  13.181  0.00  0.00      A    N  
ATOM   3437  CA  ARG A 337     -73.096 112.233  11.956  0.00  0.00      A    C  
ATOM   3438  C   ARG A 337     -74.137 111.122  12.181  0.00  0.00      A    C  
ATOM   3439  O   ARG A 337     -75.299 111.298  11.809  0.00  0.00      A    O  
ATOM   3440  CB  ARG A 337     -72.031 111.866  10.896  0.00  0.00      A    C  
ATOM   3441  C01 ARG A 337     -72.558 111.658   9.476  0.00  0.00      A    C  
ATOM   3442  N01 ARG A 337     -73.204 110.051   7.709  0.00  0.00      A    N1+
ATOM   3443  C02 ARG A 337     -72.968 110.213   9.152  0.00  0.00      A    C  
ATOM   3444  N02 ARG A 337     -73.756 108.975   5.752  0.00  0.00      A    N  
ATOM   3445  C03 ARG A 337     -73.582 108.933   7.072  0.00  0.00      A    C  
ATOM   3446  N03 ARG A 337     -73.785 107.783   7.715  0.00  0.00      A    N  
ATOM   3447  H   ARG A 337     -71.393 112.500  13.118  0.00  0.00      A    H  
ATOM   3448  HA  ARG A 337     -73.629 113.124  11.618  0.00  0.00      A    H  
ATOM   3449  HB2 ARG A 337     -71.335 112.696  10.829  0.00  0.00      A    H  
ATOM   3450  HB3 ARG A 337     -71.427 111.013  11.204  0.00  0.00      A    H  
ATOM   3451  H01 ARG A 337     -73.064 110.893   7.165  0.00  0.00      A    H  
ATOM   3452 H012 ARG A 337     -73.399 112.341   9.401  0.00  0.00      A    H  
ATOM   3453 H013 ARG A 337     -71.820 111.990   8.744  0.00  0.00      A    H  
ATOM   3454 H021 ARG A 337     -74.038 108.164   5.220  0.00  0.00      A    H  
ATOM   3455 H022 ARG A 337     -73.930 109.993   9.615  0.00  0.00      A    H  
ATOM   3456 H022 ARG A 337     -73.615 109.817   5.211  0.00  0.00      A    H  
ATOM   3457 H023 ARG A 337     -72.247 109.509   9.566  0.00  0.00      A    H  
ATOM   3458 H031 ARG A 337     -74.064 106.943   7.236  0.00  0.00      A    H  
ATOM   3459 H032 ARG A 337     -73.693 107.655   8.754  0.00  0.00      A    H  
ATOM   3460  N   GLU A 338     -73.710 110.021  12.809  0.00  0.00      A    N  
ATOM   3461  CA  GLU A 338     -74.563 108.875  13.116  0.00  0.00      A    C  
ATOM   3462  C   GLU A 338     -75.694 109.207  14.106  0.00  0.00      A    C  
ATOM   3463  O   GLU A 338     -76.834 108.815  13.862  0.00  0.00      A    O  
ATOM   3464  CB  GLU A 338     -73.704 107.677  13.562  0.00  0.00      A    C  
ATOM   3465  C01 GLU A 338     -72.841 107.049  12.445  0.00  0.00      A    C  
ATOM   3466  O01 GLU A 338     -73.643 107.143  10.212  0.00  0.00      A    O1-
ATOM   3467  C02 GLU A 338     -73.642 106.492  11.275  0.00  0.00      A    C  
ATOM   3468  O03 GLU A 338     -74.246 105.412  11.432  0.00  0.00      A    O  
ATOM   3469  H   GLU A 338     -72.737 109.954  13.097  0.00  0.00      A    H  
ATOM   3470  HA  GLU A 338     -75.061 108.592  12.194  0.00  0.00      A    H  
ATOM   3471  HB2 GLU A 338     -73.021 108.016  14.333  0.00  0.00      A    H  
ATOM   3472  HB3 GLU A 338     -74.330 106.912  14.025  0.00  0.00      A    H  
ATOM   3473 H012 GLU A 338     -72.145 107.790  12.055  0.00  0.00      A    H  
ATOM   3474 H013 GLU A 338     -72.235 106.245  12.863  0.00  0.00      A    H  
ATOM   3475  N   ILE A 339     -75.398 109.978  15.161  0.00  0.00      A    N  
ATOM   3476  CA  ILE A 339     -76.341 110.524  16.107  0.00  0.00      A    C  
ATOM   3477  C   ILE A 339     -77.365 111.461  15.427  0.00  0.00      A    C  
ATOM   3478  O   ILE A 339     -78.561 111.314  15.672  0.00  0.00      A    O  
ATOM   3479  CB  ILE A 339     -75.530 111.194  17.252  0.00  0.00      A    C  
ATOM   3480  C01 ILE A 339     -74.813 110.124  18.105  0.00  0.00      A    C  
ATOM   3481  C02 ILE A 339     -73.827 110.694  19.137  0.00  0.00      A    C  
ATOM   3482  C03 ILE A 339     -76.357 112.123  18.129  0.00  0.00      A    C  
ATOM   3483  H   ILE A 339     -74.460 110.286  15.393  0.00  0.00      A    H  
ATOM   3484  HA  ILE A 339     -76.918 109.726  16.559  0.00  0.00      A    H  
ATOM   3485  HB  ILE A 339     -74.763 111.819  16.791  0.00  0.00      A    H  
ATOM   3486 H012 ILE A 339     -75.567 109.517  18.591  0.00  0.00      A    H  
ATOM   3487 H013 ILE A 339     -74.274 109.414  17.479  0.00  0.00      A    H  
ATOM   3488 H021 ILE A 339     -74.339 110.981  20.056  0.00  0.00      A    H  
ATOM   3489 H022 ILE A 339     -73.307 111.571  18.753  0.00  0.00      A    H  
ATOM   3490 H023 ILE A 339     -73.071 109.954  19.400  0.00  0.00      A    H  
ATOM   3491 H031 ILE A 339     -75.766 112.627  18.894  0.00  0.00      A    H  
ATOM   3492 H032 ILE A 339     -76.734 112.872  17.453  0.00  0.00      A    H  
ATOM   3493 H033 ILE A 339     -77.196 111.613  18.604  0.00  0.00      A    H  
ATOM   3494  N   SER A 340     -76.906 112.355  14.538  0.00  0.00      A    N  
ATOM   3495  CA  SER A 340     -77.780 113.264  13.790  0.00  0.00      A    C  
ATOM   3496  C   SER A 340     -78.789 112.525  12.886  0.00  0.00      A    C  
ATOM   3497  O   SER A 340     -79.935 112.963  12.789  0.00  0.00      A    O  
ATOM   3498  CB  SER A 340     -76.943 114.282  12.989  0.00  0.00      A    C  
ATOM   3499  O01 SER A 340     -76.197 115.116  13.863  0.00  0.00      A    O  
ATOM   3500  H   SER A 340     -75.908 112.440  14.374  0.00  0.00      A    H  
ATOM   3501  HA  SER A 340     -78.376 113.814  14.523  0.00  0.00      A    H  
ATOM   3502  HB2 SER A 340     -76.263 113.786  12.295  0.00  0.00      A    H  
ATOM   3503  HB3 SER A 340     -77.598 114.913  12.384  0.00  0.00      A    H  
ATOM   3504  H01 SER A 340     -75.443 114.582  14.177  0.00  0.00      A    H  
ATOM   3505  N   LEU A 341     -78.380 111.387  12.303  0.00  0.00      A    N  
ATOM   3506  CA  LEU A 341     -79.275 110.480  11.589  0.00  0.00      A    C  
ATOM   3507  C   LEU A 341     -80.239 109.771  12.553  0.00  0.00      A    C  
ATOM   3508  O   LEU A 341     -81.449 109.845  12.339  0.00  0.00      A    O  
ATOM   3509  CB  LEU A 341     -78.467 109.462  10.754  0.00  0.00      A    C  
ATOM   3510  C01 LEU A 341     -77.836 110.054   9.476  0.00  0.00      A    C  
ATOM   3511  C02 LEU A 341     -78.894 110.536   8.460  0.00  0.00      A    C  
ATOM   3512  C03 LEU A 341     -76.842 109.068   8.835  0.00  0.00      A    C  
ATOM   3513  H   LEU A 341     -77.422 111.078  12.424  0.00  0.00      A    H  
ATOM   3514  HA  LEU A 341     -79.892 111.077  10.914  0.00  0.00      A    H  
ATOM   3515  HB2 LEU A 341     -77.692 109.022  11.382  0.00  0.00      A    H  
ATOM   3516  HB3 LEU A 341     -79.112 108.630  10.465  0.00  0.00      A    H  
ATOM   3517  H01 LEU A 341     -77.251 110.923   9.782  0.00  0.00      A    H  
ATOM   3518 H021 LEU A 341     -78.678 110.206   7.443  0.00  0.00      A    H  
ATOM   3519 H022 LEU A 341     -79.895 110.179   8.705  0.00  0.00      A    H  
ATOM   3520 H023 LEU A 341     -78.936 111.626   8.435  0.00  0.00      A    H  
ATOM   3521 H031 LEU A 341     -75.973 109.598   8.447  0.00  0.00      A    H  
ATOM   3522 H032 LEU A 341     -76.471 108.330   9.548  0.00  0.00      A    H  
ATOM   3523 H033 LEU A 341     -77.281 108.515   8.004  0.00  0.00      A    H  
ATOM   3524  N   LEU A 342     -79.711 109.116  13.600  0.00  0.00      A    N  
ATOM   3525  CA  LEU A 342     -80.493 108.318  14.555  0.00  0.00      A    C  
ATOM   3526  C   LEU A 342     -81.601 109.132  15.249  0.00  0.00      A    C  
ATOM   3527  O   LEU A 342     -82.736 108.662  15.334  0.00  0.00      A    O  
ATOM   3528  CB  LEU A 342     -79.558 107.503  15.496  0.00  0.00      A    C  
ATOM   3529  C01 LEU A 342     -78.034 107.343  17.536  0.00  0.00      A    C  
ATOM   3530  C06 LEU A 342     -80.528 107.703  17.892  0.00  0.00      A    C  
ATOM   3531  C08 LEU A 342     -79.324 107.967  16.960  0.00  0.00      A    C  
ATOM   3532  H   LEU A 342     -78.701 109.103  13.719  0.00  0.00      A    H  
ATOM   3533  HA  LEU A 342     -81.001 107.576  13.939  0.00  0.00      A    H  
ATOM   3534  HB2 LEU A 342     -79.921 106.475  15.529  0.00  0.00      A    H  
ATOM   3535  HB3 LEU A 342     -78.597 107.428  14.997  0.00  0.00      A    H  
ATOM   3536  H08 LEU A 342     -79.145 109.041  16.943  0.00  0.00      A    H  
ATOM   3537 H011 LEU A 342     -78.230 106.411  18.067  0.00  0.00      A    H  
ATOM   3538 H012 LEU A 342     -77.294 107.121  16.764  0.00  0.00      A    H  
ATOM   3539 H013 LEU A 342     -77.559 108.026  18.241  0.00  0.00      A    H  
ATOM   3540 H061 LEU A 342     -80.248 107.166  18.799  0.00  0.00      A    H  
ATOM   3541 H062 LEU A 342     -80.977 108.644  18.210  0.00  0.00      A    H  
ATOM   3542 H063 LEU A 342     -81.310 107.120  17.406  0.00  0.00      A    H  
ATOM   3543  N   CYS A 343     -81.277 110.362  15.659  0.00  0.00      A    N  
ATOM   3544  CA  CYS A 343     -82.207 111.295  16.298  0.00  0.00      A    C  
ATOM   3545  C   CYS A 343     -83.298 111.780  15.318  0.00  0.00      A    C  
ATOM   3546  O   CYS A 343     -84.440 111.976  15.739  0.00  0.00      A    O  
ATOM   3547  CB  CYS A 343     -81.472 112.478  16.970  0.00  0.00      A    C  
ATOM   3548  C01 CYS A 343     -81.189 112.498  19.836  0.00  0.00      A    C  
ATOM   3549  S01 CYS A 343     -80.375 111.905  18.318  0.00  0.00      A    S  
ATOM   3550  C02 CYS A 343     -82.978 110.689  19.953  0.00  0.00      A    C  
ATOM   3551  C03 CYS A 343     -84.304 110.284  20.142  0.00  0.00      A    C  
ATOM   3552  C04 CYS A 343     -85.284 111.248  20.395  0.00  0.00      A    C  
ATOM   3553  C05 CYS A 343     -84.957 112.605  20.420  0.00  0.00      A    C  
ATOM   3554  C06 CYS A 343     -83.634 112.998  20.211  0.00  0.00      A    C  
ATOM   3555  C07 CYS A 343     -82.636 112.046  19.987  0.00  0.00      A    C  
ATOM   3556  C08 CYS A 343     -86.034 113.647  20.677  0.00  0.00      A    C  
ATOM   3557  C10 CYS A 343     -84.678 108.806  20.080  0.00  0.00      A    C  
ATOM   3558  H   CYS A 343     -80.311 110.676  15.564  0.00  0.00      A    H  
ATOM   3559  HA  CYS A 343     -82.728 110.745  17.084  0.00  0.00      A    H  
ATOM   3560  HB2 CYS A 343     -80.856 112.997  16.233  0.00  0.00      A    H  
ATOM   3561  HB3 CYS A 343     -82.174 113.216  17.359  0.00  0.00      A    H  
ATOM   3562  H02 CYS A 343     -82.206 109.952  19.782  0.00  0.00      A    H  
ATOM   3563  H04 CYS A 343     -86.310 110.945  20.551  0.00  0.00      A    H  
ATOM   3564  H06 CYS A 343     -83.382 114.049  20.233  0.00  0.00      A    H  
ATOM   3565 H012 CYS A 343     -80.619 112.136  20.692  0.00  0.00      A    H  
ATOM   3566 H013 CYS A 343     -81.123 113.587  19.854  0.00  0.00      A    H  
ATOM   3567 H082 CYS A 343     -85.586 114.592  20.989  0.00  0.00      A    H  
ATOM   3568 H083 CYS A 343     -86.662 113.322  21.507  0.00  0.00      A    H  
ATOM   3569 H102 CYS A 343     -84.948 108.468  21.081  0.00  0.00      A    H  
ATOM   3570 H103 CYS A 343     -83.823 108.208  19.759  0.00  0.00      A    H  
ATOM   3571  N   GLU A 344     -82.964 111.913  14.024  0.00  0.00      A    N  
ATOM   3572  CA  GLU A 344     -83.898 112.268  12.970  0.00  0.00      A    C  
ATOM   3573  C   GLU A 344     -84.845 111.108  12.599  0.00  0.00      A    C  
ATOM   3574  O   GLU A 344     -86.030 111.361  12.380  0.00  0.00      A    O  
ATOM   3575  CB  GLU A 344     -83.114 112.883  11.789  0.00  0.00      A    C  
ATOM   3576  C01 GLU A 344     -84.015 113.437  10.680  0.00  0.00      A    C  
ATOM   3577  O01 GLU A 344     -82.859 115.319   9.781  0.00  0.00      A    O1-
ATOM   3578  C02 GLU A 344     -83.240 114.149   9.577  0.00  0.00      A    C  
ATOM   3579  O03 GLU A 344     -83.043 113.543   8.506  0.00  0.00      A    O  
ATOM   3580  H   GLU A 344     -82.027 111.740  13.693  0.00  0.00      A    H  
ATOM   3581  HA  GLU A 344     -84.538 113.047  13.379  0.00  0.00      A    H  
ATOM   3582  HB2 GLU A 344     -82.499 113.691  12.179  0.00  0.00      A    H  
ATOM   3583  HB3 GLU A 344     -82.406 112.182  11.347  0.00  0.00      A    H  
ATOM   3584  H01 GLU A 344     -84.716 114.128  11.142  0.00  0.00      A    H  
ATOM   3585  H03 GLU A 344     -84.602 112.629  10.244  0.00  0.00      A    H  
ATOM   3586  N   TYR A 345     -84.355 109.859  12.624  0.00  0.00      A    N  
ATOM   3587  CA  TYR A 345     -85.192 108.658  12.498  0.00  0.00      A    C  
ATOM   3588  C   TYR A 345     -86.119 108.469  13.713  0.00  0.00      A    C  
ATOM   3589  O   TYR A 345     -87.253 108.016  13.554  0.00  0.00      A    O  
ATOM   3590  CB  TYR A 345     -84.327 107.398  12.309  0.00  0.00      A    C  
ATOM   3591  C01 TYR A 345     -83.747 107.191  10.930  0.00  0.00      A    C  
ATOM   3592  O01 TYR A 345     -82.271 106.416   7.095  0.00  0.00      A    O  
ATOM   3593  C02 TYR A 345     -84.623 106.835   9.891  0.00  0.00      A    C  
ATOM   3594  C03 TYR A 345     -84.121 106.565   8.613  0.00  0.00      A    C  
ATOM   3595  C04 TYR A 345     -82.742 106.674   8.348  0.00  0.00      A    C  
ATOM   3596  C05 TYR A 345     -81.859 107.036   9.387  0.00  0.00      A    C  
ATOM   3597  C06 TYR A 345     -82.362 107.275  10.682  0.00  0.00      A    C  
ATOM   3598  H   TYR A 345     -83.363 109.716  12.788  0.00  0.00      A    H  
ATOM   3599  HA  TYR A 345     -85.828 108.782  11.619  0.00  0.00      A    H  
ATOM   3600  HB2 TYR A 345     -83.566 107.313  13.083  0.00  0.00      A    H  
ATOM   3601  HB3 TYR A 345     -84.973 106.531  12.425  0.00  0.00      A    H  
ATOM   3602  H01 TYR A 345     -81.310 106.518   7.023  0.00  0.00      A    H  
ATOM   3603  H02 TYR A 345     -85.685 106.741  10.074  0.00  0.00      A    H  
ATOM   3604  H03 TYR A 345     -84.832 106.263   7.868  0.00  0.00      A    H  
ATOM   3605  H05 TYR A 345     -80.796 107.119   9.209  0.00  0.00      A    H  
ATOM   3606  H06 TYR A 345     -81.677 107.509  11.481  0.00  0.00      A    H  
ATOM   3607  N   CYS A 346     -85.624 108.851  14.896  0.00  0.00      A    N  
ATOM   3608  CA  CYS A 346     -86.362 108.880  16.167  0.00  0.00      A    C  
ATOM   3609  C   CYS A 346     -87.517 109.916  16.141  0.00  0.00      A    C  
ATOM   3610  O   CYS A 346     -88.518 109.733  16.835  0.00  0.00      A    O  
ATOM   3611  CB  CYS A 346     -85.405 109.087  17.368  0.00  0.00      A    C  
ATOM   3612  S01 CYS A 346     -86.076 108.473  18.950  0.00  0.00      A    S  
ATOM   3613  H   CYS A 346     -84.645 109.116  14.914  0.00  0.00      A    H  
ATOM   3614  HA  CYS A 346     -86.816 107.892  16.269  0.00  0.00      A    H  
ATOM   3615  HB2 CYS A 346     -84.478 108.538  17.203  0.00  0.00      A    H  
ATOM   3616  HB3 CYS A 346     -85.121 110.134  17.467  0.00  0.00      A    H  
ATOM   3617  N   GLY A 347     -87.395 110.940  15.283  0.00  0.00      A    N  
ATOM   3618  CA  GLY A 347     -88.459 111.881  14.934  0.00  0.00      A    C  
ATOM   3619  C   GLY A 347     -88.169 113.287  15.468  0.00  0.00      A    C  
ATOM   3620  O   GLY A 347     -89.043 114.152  15.410  0.00  0.00      A    O  
ATOM   3621  H   GLY A 347     -86.529 111.040  14.776  0.00  0.00      A    H  
ATOM   3622  HA2 GLY A 347     -88.519 111.937  13.848  0.00  0.00      A    H  
ATOM   3623  HA3 GLY A 347     -89.430 111.543  15.290  0.00  0.00      A    H  
ATOM   3624  N   CYS A 348     -86.959 113.527  15.979  0.00  0.00      A    N  
ATOM   3625  CA  CYS A 348     -86.510 114.762  16.619  0.00  0.00      A    C  
ATOM   3626  C   CYS A 348     -85.604 115.628  15.696  0.00  0.00      A    C  
ATOM   3627  O   CYS A 348     -84.794 116.421  16.167  0.00  0.00      A    O  
ATOM   3628  CB  CYS A 348     -85.836 114.390  17.955  0.00  0.00      A    C  
ATOM   3629  N01 CYS A 348     -85.726 115.525  14.378  0.00  0.00      A    N  
ATOM   3630  S01 CYS A 348     -87.077 113.917  19.212  0.00  0.00      A    S  
ATOM   3631  H   CYS A 348     -86.254 112.802  16.010  0.00  0.00      A    H  
ATOM   3632  HA  CYS A 348     -87.362 115.406  16.842  0.00  0.00      A    H  
ATOM   3633  HB2 CYS A 348     -85.134 113.566  17.806  0.00  0.00      A    H  
ATOM   3634  HB3 CYS A 348     -85.251 115.214  18.338  0.00  0.00      A    H  
ATOM   3635 H011 CYS A 348     -85.149 116.095  13.780  0.00  0.00      A    H  
ATOM   3636 H012 CYS A 348     -86.441 114.937  13.983  0.00  0.00      A    H  
TER   
ENDMDL
MODEL       13
ATOM   3637  N   CYS A 330     -63.252 105.422  12.919  0.00  0.00      A    N1+
ATOM   3638  CA  CYS A 330     -63.942 106.052  14.099  0.00  0.00      A    C  
ATOM   3639  C   CYS A 330     -63.285 107.438  14.297  0.00  0.00      A    C  
ATOM   3640  O   CYS A 330     -62.094 107.611  14.017  0.00  0.00      A    O  
ATOM   3641  CB  CYS A 330     -63.843 105.211  15.390  0.00  0.00      A    C  
ATOM   3642  C01 CYS A 330     -66.134 103.897  16.389  0.00  0.00      A    C  
ATOM   3643  S01 CYS A 330     -64.755 103.645  15.219  0.00  0.00      A    S  
ATOM   3644  C02 CYS A 330     -67.564 105.228  14.737  0.00  0.00      A    C  
ATOM   3645  C03 CYS A 330     -68.579 106.153  14.474  0.00  0.00      A    C  
ATOM   3646  C04 CYS A 330     -69.109 106.898  15.526  0.00  0.00      A    C  
ATOM   3647  C05 CYS A 330     -68.582 106.801  16.813  0.00  0.00      A    C  
ATOM   3648  C06 CYS A 330     -67.576 105.864  17.065  0.00  0.00      A    C  
ATOM   3649  C07 CYS A 330     -67.093 105.038  16.043  0.00  0.00      A    C  
ATOM   3650  HA  CYS A 330     -64.981 106.191  13.795  0.00  0.00      A    H  
ATOM   3651  HB2 CYS A 330     -62.801 104.982  15.618  0.00  0.00      A    H  
ATOM   3652  HB3 CYS A 330     -64.230 105.761  16.250  0.00  0.00      A    H  
ATOM   3653  H1  CYS A 330     -62.333 105.831  12.850  0.00  0.00      A    H  
ATOM   3654  H2  CYS A 330     -63.167 104.429  13.058  0.00  0.00      A    H  
ATOM   3655  H3  CYS A 330     -63.758 105.599  12.069  0.00  0.00      A    H  
ATOM   3656  H02 CYS A 330     -67.143 104.656  13.927  0.00  0.00      A    H  
ATOM   3657  H04 CYS A 330     -69.922 107.574  15.326  0.00  0.00      A    H  
ATOM   3658  H06 CYS A 330     -67.183 105.763  18.066  0.00  0.00      A    H  
ATOM   3659 H012 CYS A 330     -66.711 102.973  16.439  0.00  0.00      A    H  
ATOM   3660 H013 CYS A 330     -65.708 104.050  17.382  0.00  0.00      A    H  
ATOM   3661  N   ASP A 331     -64.087 108.387  14.792  0.00  0.00      A    N  
ATOM   3662  CA  ASP A 331     -63.732 109.785  15.072  0.00  0.00      A    C  
ATOM   3663  C   ASP A 331     -64.999 110.507  15.562  0.00  0.00      A    C  
ATOM   3664  O   ASP A 331     -66.099 109.953  15.494  0.00  0.00      A    O  
ATOM   3665  CB  ASP A 331     -63.095 110.590  13.895  0.00  0.00      A    C  
ATOM   3666  C01 ASP A 331     -63.914 110.676  12.608  0.00  0.00      A    C  
ATOM   3667  O01 ASP A 331     -63.452 110.156  11.572  0.00  0.00      A    O1-
ATOM   3668  O03 ASP A 331     -64.955 111.365  12.629  0.00  0.00      A    O  
ATOM   3669  H   ASP A 331     -65.026 108.129  15.081  0.00  0.00      A    H  
ATOM   3670  HA  ASP A 331     -63.023 109.774  15.902  0.00  0.00      A    H  
ATOM   3671  H02 ASP A 331     -62.855 111.611  14.201  0.00  0.00      A    H  
ATOM   3672  H03 ASP A 331     -62.120 110.169  13.652  0.00  0.00      A    H  
ATOM   3673  N   ALA A 332     -64.813 111.747  16.024  0.00  0.00      A    N  
ATOM   3674  CA  ALA A 332     -65.860 112.651  16.484  0.00  0.00      A    C  
ATOM   3675  C   ALA A 332     -66.900 113.030  15.413  0.00  0.00      A    C  
ATOM   3676  O   ALA A 332     -68.077 113.145  15.749  0.00  0.00      A    O  
ATOM   3677  CB  ALA A 332     -65.183 113.915  17.031  0.00  0.00      A    C  
ATOM   3678  H   ALA A 332     -63.875 112.118  16.047  0.00  0.00      A    H  
ATOM   3679  HA  ALA A 332     -66.395 112.161  17.300  0.00  0.00      A    H  
ATOM   3680  HB1 ALA A 332     -65.916 114.680  17.293  0.00  0.00      A    H  
ATOM   3681  HB2 ALA A 332     -64.606 113.696  17.929  0.00  0.00      A    H  
ATOM   3682  HB3 ALA A 332     -64.501 114.337  16.289  0.00  0.00      A    H  
ATOM   3683  N   SER A 333     -66.481 113.214  14.153  0.00  0.00      A    N  
ATOM   3684  CA  SER A 333     -67.379 113.598  13.058  0.00  0.00      A    C  
ATOM   3685  C   SER A 333     -68.313 112.437  12.661  0.00  0.00      A    C  
ATOM   3686  O   SER A 333     -69.486 112.667  12.364  0.00  0.00      A    O  
ATOM   3687  CB  SER A 333     -66.565 114.209  11.893  0.00  0.00      A    C  
ATOM   3688  O01 SER A 333     -65.856 113.268  11.099  0.00  0.00      A    O  
ATOM   3689  H   SER A 333     -65.557 112.895  13.877  0.00  0.00      A    H  
ATOM   3690  HA  SER A 333     -68.014 114.402  13.434  0.00  0.00      A    H  
ATOM   3691  HB2 SER A 333     -65.869 114.959  12.270  0.00  0.00      A    H  
ATOM   3692  HB3 SER A 333     -67.254 114.741  11.234  0.00  0.00      A    H  
ATOM   3693  H01 SER A 333     -65.473 112.571  11.692  0.00  0.00      A    H  
ATOM   3694  N   CYS A 334     -67.788 111.207  12.763  0.00  0.00      A    N  
ATOM   3695  CA  CYS A 334     -68.513 109.937  12.686  0.00  0.00      A    C  
ATOM   3696  C   CYS A 334     -69.647 109.908  13.731  0.00  0.00      A    C  
ATOM   3697  O   CYS A 334     -70.794 109.658  13.370  0.00  0.00      A    O  
ATOM   3698  CB  CYS A 334     -67.552 108.737  12.870  0.00  0.00      A    C  
ATOM   3699  CD2 CYS A 334     -69.137 106.350  13.069  0.00  0.00      A    C  
ATOM   3700  S01 CYS A 334     -67.980 107.216  11.953  0.00  0.00      A    S  
ATOM   3701  H   CYS A 334     -66.780 111.150  12.926  0.00  0.00      A    H  
ATOM   3702  HA  CYS A 334     -68.950 109.895  11.687  0.00  0.00      A    H  
ATOM   3703  HB2 CYS A 334     -66.551 109.018  12.546  0.00  0.00      A    H  
ATOM   3704  HB3 CYS A 334     -67.440 108.491  13.921  0.00  0.00      A    H  
ATOM   3705 HD22 CYS A 334     -70.073 106.908  13.117  0.00  0.00      A    H  
ATOM   3706 HD23 CYS A 334     -69.383 105.378  12.640  0.00  0.00      A    H  
ATOM   3707  N   CYS A 335     -69.320 110.210  14.998  0.00  0.00      A    N  
ATOM   3708  CA  CYS A 335     -70.272 110.277  16.107  0.00  0.00      A    C  
ATOM   3709  C   CYS A 335     -71.378 111.315  15.848  0.00  0.00      A    C  
ATOM   3710  O   CYS A 335     -72.548 110.941  15.870  0.00  0.00      A    O  
ATOM   3711  CB  CYS A 335     -69.590 110.505  17.476  0.00  0.00      A    C  
ATOM   3712  CD2 CYS A 335     -69.121 107.695  17.922  0.00  0.00      A    C  
ATOM   3713  S01 CYS A 335     -68.276 109.311  17.922  0.00  0.00      A    S  
ATOM   3714  H   CYS A 335     -68.352 110.368  15.250  0.00  0.00      A    H  
ATOM   3715  HA  CYS A 335     -70.796 109.320  16.146  0.00  0.00      A    H  
ATOM   3716  HB2 CYS A 335     -69.143 111.498  17.518  0.00  0.00      A    H  
ATOM   3717  HB3 CYS A 335     -70.340 110.477  18.259  0.00  0.00      A    H  
ATOM   3718 HD22 CYS A 335     -70.201 107.812  17.835  0.00  0.00      A    H  
ATOM   3719 HD23 CYS A 335     -68.960 107.212  18.888  0.00  0.00      A    H  
ATOM   3720  N   ILE A 336     -70.999 112.564  15.538  0.00  0.00      A    N  
ATOM   3721  CA  ILE A 336     -71.861 113.664  15.150  0.00  0.00      A    C  
ATOM   3722  C   ILE A 336     -72.836 113.343  13.990  0.00  0.00      A    C  
ATOM   3723  O   ILE A 336     -74.020 113.674  14.097  0.00  0.00      A    O  
ATOM   3724  CB  ILE A 336     -70.957 114.912  14.906  0.00  0.00      A    C  
ATOM   3725  C01 ILE A 336     -70.858 115.770  16.183  0.00  0.00      A    C  
ATOM   3726  C02 ILE A 336     -70.350 115.076  17.456  0.00  0.00      A    C  
ATOM   3727  C03 ILE A 336     -71.345 115.783  13.710  0.00  0.00      A    C  
ATOM   3728  H   ILE A 336     -70.029 112.859  15.560  0.00  0.00      A    H  
ATOM   3729  HA  ILE A 336     -72.507 113.899  15.993  0.00  0.00      A    H  
ATOM   3730  HB  ILE A 336     -69.945 114.584  14.680  0.00  0.00      A    H  
ATOM   3731 H012 ILE A 336     -70.223 116.633  15.989  0.00  0.00      A    H  
ATOM   3732 H013 ILE A 336     -71.855 116.138  16.390  0.00  0.00      A    H  
ATOM   3733 H021 ILE A 336     -70.129 115.813  18.228  0.00  0.00      A    H  
ATOM   3734 H022 ILE A 336     -71.093 114.394  17.872  0.00  0.00      A    H  
ATOM   3735 H023 ILE A 336     -69.436 114.516  17.282  0.00  0.00      A    H  
ATOM   3736 H031 ILE A 336     -70.773 116.710  13.667  0.00  0.00      A    H  
ATOM   3737 H032 ILE A 336     -71.141 115.229  12.794  0.00  0.00      A    H  
ATOM   3738 H033 ILE A 336     -72.406 116.022  13.755  0.00  0.00      A    H  
ATOM   3739  N   ARG A 337     -72.355 112.669  12.937  0.00  0.00      A    N  
ATOM   3740  CA  ARG A 337     -73.155 112.146  11.839  0.00  0.00      A    C  
ATOM   3741  C   ARG A 337     -74.201 111.137  12.349  0.00  0.00      A    C  
ATOM   3742  O   ARG A 337     -75.394 111.324  12.114  0.00  0.00      A    O  
ATOM   3743  CB  ARG A 337     -72.185 111.553  10.787  0.00  0.00      A    C  
ATOM   3744  C01 ARG A 337     -72.852 110.835   9.606  0.00  0.00      A    C  
ATOM   3745  N01 ARG A 337     -72.433 109.711   7.424  0.00  0.00      A    N1+
ATOM   3746  C02 ARG A 337     -71.866 110.032   8.743  0.00  0.00      A    C  
ATOM   3747  N02 ARG A 337     -73.764 108.712   5.842  0.00  0.00      A    N  
ATOM   3748  C03 ARG A 337     -73.342 108.778   7.104  0.00  0.00      A    C  
ATOM   3749  N03 ARG A 337     -73.839 107.913   7.991  0.00  0.00      A    N  
ATOM   3750  H   ARG A 337     -71.369 112.451  12.873  0.00  0.00      A    H  
ATOM   3751  HA  ARG A 337     -73.687 112.984  11.384  0.00  0.00      A    H  
ATOM   3752  HB2 ARG A 337     -71.545 112.347  10.401  0.00  0.00      A    H  
ATOM   3753  HB3 ARG A 337     -71.519 110.841  11.271  0.00  0.00      A    H  
ATOM   3754  H01 ARG A 337     -72.103 110.329   6.691  0.00  0.00      A    H  
ATOM   3755 H012 ARG A 337     -73.494 110.097  10.073  0.00  0.00      A    H  
ATOM   3756 H013 ARG A 337     -73.496 111.491   9.018  0.00  0.00      A    H  
ATOM   3757 H021 ARG A 337     -73.425 109.335   5.123  0.00  0.00      A    H  
ATOM   3758 H022 ARG A 337     -71.671 109.068   9.215  0.00  0.00      A    H  
ATOM   3759 H022 ARG A 337     -74.444 108.031   5.536  0.00  0.00      A    H  
ATOM   3760 H023 ARG A 337     -70.902 110.537   8.668  0.00  0.00      A    H  
ATOM   3761 H031 ARG A 337     -74.523 107.224   7.729  0.00  0.00      A    H  
ATOM   3762 H032 ARG A 337     -73.557 107.825   8.995  0.00  0.00      A    H  
ATOM   3763  N   GLU A 338     -73.727 110.093  13.038  0.00  0.00      A    N  
ATOM   3764  CA  GLU A 338     -74.554 108.975  13.471  0.00  0.00      A    C  
ATOM   3765  C   GLU A 338     -75.638 109.350  14.497  0.00  0.00      A    C  
ATOM   3766  O   GLU A 338     -76.779 108.927  14.314  0.00  0.00      A    O  
ATOM   3767  CB  GLU A 338     -73.674 107.789  13.910  0.00  0.00      A    C  
ATOM   3768  C01 GLU A 338     -72.848 107.127  12.780  0.00  0.00      A    C  
ATOM   3769  O01 GLU A 338     -73.444 107.263  10.484  0.00  0.00      A    O1-
ATOM   3770  C02 GLU A 338     -73.647 106.671  11.564  0.00  0.00      A    C  
ATOM   3771  O03 GLU A 338     -74.447 105.724  11.702  0.00  0.00      A    O  
ATOM   3772  H   GLU A 338     -72.729 110.016  13.215  0.00  0.00      A    H  
ATOM   3773  HA  GLU A 338     -75.107 108.645  12.597  0.00  0.00      A    H  
ATOM   3774  HB2 GLU A 338     -72.967 108.155  14.648  0.00  0.00      A    H  
ATOM   3775  HB3 GLU A 338     -74.274 107.040  14.427  0.00  0.00      A    H  
ATOM   3776 H012 GLU A 338     -72.089 107.817  12.421  0.00  0.00      A    H  
ATOM   3777 H013 GLU A 338     -72.314 106.265  13.181  0.00  0.00      A    H  
ATOM   3778  N   ILE A 339     -75.322 110.155  15.524  0.00  0.00      A    N  
ATOM   3779  CA  ILE A 339     -76.274 110.574  16.529  0.00  0.00      A    C  
ATOM   3780  C   ILE A 339     -77.373 111.506  15.979  0.00  0.00      A    C  
ATOM   3781  O   ILE A 339     -78.542 111.311  16.306  0.00  0.00      A    O  
ATOM   3782  CB  ILE A 339     -75.538 111.249  17.710  0.00  0.00      A    C  
ATOM   3783  C01 ILE A 339     -74.863 112.614  17.410  0.00  0.00      A    C  
ATOM   3784  C02 ILE A 339     -73.952 113.152  18.523  0.00  0.00      A    C  
ATOM   3785  C03 ILE A 339     -74.627 110.238  18.440  0.00  0.00      A    C  
ATOM   3786  H   ILE A 339     -74.390 110.498  15.726  0.00  0.00      A    H  
ATOM   3787  HA  ILE A 339     -76.774 109.679  16.904  0.00  0.00      A    H  
ATOM   3788  HB  ILE A 339     -76.336 111.483  18.381  0.00  0.00      A    H  
ATOM   3789 H012 ILE A 339     -74.290 112.546  16.493  0.00  0.00      A    H  
ATOM   3790 H013 ILE A 339     -75.623 113.371  17.215  0.00  0.00      A    H  
ATOM   3791 H021 ILE A 339     -74.422 113.066  19.503  0.00  0.00      A    H  
ATOM   3792 H022 ILE A 339     -73.004 112.614  18.551  0.00  0.00      A    H  
ATOM   3793 H023 ILE A 339     -73.723 114.205  18.360  0.00  0.00      A    H  
ATOM   3794 H031 ILE A 339     -74.275 110.624  19.396  0.00  0.00      A    H  
ATOM   3795 H032 ILE A 339     -75.165 109.315  18.658  0.00  0.00      A    H  
ATOM   3796 H033 ILE A 339     -73.752 109.968  17.852  0.00  0.00      A    H  
ATOM   3797  N   SER A 340     -77.002 112.460  15.113  0.00  0.00      A    N  
ATOM   3798  CA  SER A 340     -77.963 113.350  14.458  0.00  0.00      A    C  
ATOM   3799  C   SER A 340     -78.919 112.584  13.521  0.00  0.00      A    C  
ATOM   3800  O   SER A 340     -80.126 112.813  13.590  0.00  0.00      A    O  
ATOM   3801  CB  SER A 340     -77.256 114.566  13.820  0.00  0.00      A    C  
ATOM   3802  O01 SER A 340     -76.350 114.227  12.784  0.00  0.00      A    O  
ATOM   3803  H   SER A 340     -76.023 112.564  14.892  0.00  0.00      A    H  
ATOM   3804  HA  SER A 340     -78.592 113.761  15.252  0.00  0.00      A    H  
ATOM   3805  HB2 SER A 340     -76.718 115.127  14.586  0.00  0.00      A    H  
ATOM   3806  HB3 SER A 340     -78.004 115.248  13.413  0.00  0.00      A    H  
ATOM   3807  H01 SER A 340     -75.504 113.975  13.202  0.00  0.00      A    H  
ATOM   3808  N   LEU A 341     -78.391 111.614  12.756  0.00  0.00      A    N  
ATOM   3809  CA  LEU A 341     -79.182 110.669  11.966  0.00  0.00      A    C  
ATOM   3810  C   LEU A 341     -80.141 109.839  12.836  0.00  0.00      A    C  
ATOM   3811  O   LEU A 341     -81.337 109.834  12.549  0.00  0.00      A    O  
ATOM   3812  CB  LEU A 341     -78.262 109.757  11.122  0.00  0.00      A    C  
ATOM   3813  C01 LEU A 341     -77.780 110.406   9.807  0.00  0.00      A    C  
ATOM   3814  C02 LEU A 341     -78.934 110.576   8.793  0.00  0.00      A    C  
ATOM   3815  C03 LEU A 341     -76.580 109.642   9.206  0.00  0.00      A    C  
ATOM   3816  H   LEU A 341     -77.382 111.499  12.729  0.00  0.00      A    H  
ATOM   3817  HA  LEU A 341     -79.808 111.259  11.294  0.00  0.00      A    H  
ATOM   3818  HB2 LEU A 341     -77.411 109.457  11.734  0.00  0.00      A    H  
ATOM   3819  HB3 LEU A 341     -78.776 108.826  10.872  0.00  0.00      A    H  
ATOM   3820  H01 LEU A 341     -77.416 111.403  10.058  0.00  0.00      A    H  
ATOM   3821 H021 LEU A 341     -79.854 110.107   9.141  0.00  0.00      A    H  
ATOM   3822 H022 LEU A 341     -79.160 111.630   8.631  0.00  0.00      A    H  
ATOM   3823 H023 LEU A 341     -78.711 110.148   7.816  0.00  0.00      A    H  
ATOM   3824 H031 LEU A 341     -75.771 110.329   8.962  0.00  0.00      A    H  
ATOM   3825 H032 LEU A 341     -76.168 108.907   9.898  0.00  0.00      A    H  
ATOM   3826 H033 LEU A 341     -76.831 109.104   8.292  0.00  0.00      A    H  
ATOM   3827  N   LEU A 342     -79.632 109.186  13.894  0.00  0.00      A    N  
ATOM   3828  CA  LEU A 342     -80.433 108.334  14.782  0.00  0.00      A    C  
ATOM   3829  C   LEU A 342     -81.598 109.098  15.439  0.00  0.00      A    C  
ATOM   3830  O   LEU A 342     -82.721 108.600  15.430  0.00  0.00      A    O  
ATOM   3831  CB  LEU A 342     -79.522 107.509  15.738  0.00  0.00      A    C  
ATOM   3832  C01 LEU A 342     -78.078 107.317  17.834  0.00  0.00      A    C  
ATOM   3833  C06 LEU A 342     -80.596 107.610  18.090  0.00  0.00      A    C  
ATOM   3834  C08 LEU A 342     -79.358 107.929  17.224  0.00  0.00      A    C  
ATOM   3835  H   LEU A 342     -78.632 109.225  14.078  0.00  0.00      A    H  
ATOM   3836  HA  LEU A 342     -80.893 107.598  14.121  0.00  0.00      A    H  
ATOM   3837  HB2 LEU A 342     -79.863 106.474  15.722  0.00  0.00      A    H  
ATOM   3838  HB3 LEU A 342     -78.541 107.469  15.277  0.00  0.00      A    H  
ATOM   3839  H08 LEU A 342     -79.202 109.006  17.250  0.00  0.00      A    H  
ATOM   3840 H011 LEU A 342     -78.280 106.399  18.386  0.00  0.00      A    H  
ATOM   3841 H012 LEU A 342     -77.326 107.075  17.080  0.00  0.00      A    H  
ATOM   3842 H013 LEU A 342     -77.611 108.017  18.528  0.00  0.00      A    H  
ATOM   3843 H061 LEU A 342     -80.348 107.054  18.995  0.00  0.00      A    H  
ATOM   3844 H062 LEU A 342     -81.085 108.530  18.412  0.00  0.00      A    H  
ATOM   3845 H063 LEU A 342     -81.339 107.023  17.550  0.00  0.00      A    H  
ATOM   3846  N   CYS A 343     -81.333 110.319  15.916  0.00  0.00      A    N  
ATOM   3847  CA  CYS A 343     -82.327 111.195  16.541  0.00  0.00      A    C  
ATOM   3848  C   CYS A 343     -83.377 111.710  15.533  0.00  0.00      A    C  
ATOM   3849  O   CYS A 343     -84.556 111.786  15.884  0.00  0.00      A    O  
ATOM   3850  CB  CYS A 343     -81.671 112.357  17.319  0.00  0.00      A    C  
ATOM   3851  C01 CYS A 343     -81.770 112.204  20.181  0.00  0.00      A    C  
ATOM   3852  S01 CYS A 343     -80.728 111.742  18.759  0.00  0.00      A    S  
ATOM   3853  C02 CYS A 343     -83.452 110.297  19.988  0.00  0.00      A    C  
ATOM   3854  C03 CYS A 343     -84.763 109.809  20.021  0.00  0.00      A    C  
ATOM   3855  C04 CYS A 343     -85.818 110.701  20.236  0.00  0.00      A    C  
ATOM   3856  C05 CYS A 343     -85.578 112.070  20.369  0.00  0.00      A    C  
ATOM   3857  C06 CYS A 343     -84.268 112.548  20.295  0.00  0.00      A    C  
ATOM   3858  C07 CYS A 343     -83.196 111.667  20.129  0.00  0.00      A    C  
ATOM   3859  C08 CYS A 343     -86.731 113.025  20.626  0.00  0.00      A    C  
ATOM   3860  C10 CYS A 343     -85.044 108.320  19.848  0.00  0.00      A    C  
ATOM   3861  H   CYS A 343     -80.373 110.654  15.897  0.00  0.00      A    H  
ATOM   3862  HA  CYS A 343     -82.882 110.591  17.260  0.00  0.00      A    H  
ATOM   3863  HB2 CYS A 343     -80.982 112.898  16.666  0.00  0.00      A    H  
ATOM   3864  HB3 CYS A 343     -82.409 113.086  17.656  0.00  0.00      A    H  
ATOM   3865  H02 CYS A 343     -82.624 109.613  19.861  0.00  0.00      A    H  
ATOM   3866  H04 CYS A 343     -86.833 110.331  20.288  0.00  0.00      A    H  
ATOM   3867  H06 CYS A 343     -84.087 113.609  20.393  0.00  0.00      A    H  
ATOM   3868 H012 CYS A 343     -81.293 111.828  21.087  0.00  0.00      A    H  
ATOM   3869 H013 CYS A 343     -81.773 113.292  20.260  0.00  0.00      A    H  
ATOM   3870 H082 CYS A 343     -86.365 113.991  20.978  0.00  0.00      A    H  
ATOM   3871 H083 CYS A 343     -87.354 112.627  21.428  0.00  0.00      A    H  
ATOM   3872 H102 CYS A 343     -85.381 107.911  20.801  0.00  0.00      A    H  
ATOM   3873 H103 CYS A 343     -84.130 107.788  19.578  0.00  0.00      A    H  
ATOM   3874  N   GLU A 344     -82.963 112.010  14.292  0.00  0.00      A    N  
ATOM   3875  CA  GLU A 344     -83.871 112.422  13.222  0.00  0.00      A    C  
ATOM   3876  C   GLU A 344     -84.759 111.272  12.716  0.00  0.00      A    C  
ATOM   3877  O   GLU A 344     -85.962 111.477  12.546  0.00  0.00      A    O  
ATOM   3878  CB  GLU A 344     -83.107 113.116  12.078  0.00  0.00      A    C  
ATOM   3879  C01 GLU A 344     -82.680 114.562  12.422  0.00  0.00      A    C  
ATOM   3880  O01 GLU A 344     -81.276 116.297  11.598  0.00  0.00      A    O1-
ATOM   3881  C02 GLU A 344     -81.921 115.271  11.302  0.00  0.00      A    C  
ATOM   3882  O03 GLU A 344     -82.005 114.838  10.135  0.00  0.00      A    O  
ATOM   3883  H   GLU A 344     -81.983 111.927  14.043  0.00  0.00      A    H  
ATOM   3884  HA  GLU A 344     -84.559 113.146  13.653  0.00  0.00      A    H  
ATOM   3885  HB2 GLU A 344     -82.227 112.529  11.811  0.00  0.00      A    H  
ATOM   3886  HB3 GLU A 344     -83.731 113.131  11.186  0.00  0.00      A    H  
ATOM   3887  H01 GLU A 344     -82.065 114.577  13.322  0.00  0.00      A    H  
ATOM   3888  H03 GLU A 344     -83.565 115.156  12.654  0.00  0.00      A    H  
ATOM   3889  N   TYR A 345     -84.183 110.075  12.548  0.00  0.00      A    N  
ATOM   3890  CA  TYR A 345     -84.917 108.849  12.212  0.00  0.00      A    C  
ATOM   3891  C   TYR A 345     -85.859 108.382  13.341  0.00  0.00      A    C  
ATOM   3892  O   TYR A 345     -86.896 107.783  13.052  0.00  0.00      A    O  
ATOM   3893  CB  TYR A 345     -83.930 107.738  11.811  0.00  0.00      A    C  
ATOM   3894  C01 TYR A 345     -83.608 107.675  10.331  0.00  0.00      A    C  
ATOM   3895  O01 TYR A 345     -82.772 107.338   6.243  0.00  0.00      A    O  
ATOM   3896  C02 TYR A 345     -84.343 106.785   9.529  0.00  0.00      A    C  
ATOM   3897  C03 TYR A 345     -84.061 106.666   8.162  0.00  0.00      A    C  
ATOM   3898  C04 TYR A 345     -83.048 107.450   7.574  0.00  0.00      A    C  
ATOM   3899  C05 TYR A 345     -82.318 108.356   8.369  0.00  0.00      A    C  
ATOM   3900  C06 TYR A 345     -82.597 108.467   9.745  0.00  0.00      A    C  
ATOM   3901  H   TYR A 345     -83.177 109.987  12.681  0.00  0.00      A    H  
ATOM   3902  HA  TYR A 345     -85.547 109.066  11.347  0.00  0.00      A    H  
ATOM   3903  HB2 TYR A 345     -83.022 107.765  12.410  0.00  0.00      A    H  
ATOM   3904  HB3 TYR A 345     -84.384 106.771  12.025  0.00  0.00      A    H  
ATOM   3905  H01 TYR A 345     -83.334 106.689   5.794  0.00  0.00      A    H  
ATOM   3906  H02 TYR A 345     -85.129 106.179   9.960  0.00  0.00      A    H  
ATOM   3907  H03 TYR A 345     -84.644 105.955   7.606  0.00  0.00      A    H  
ATOM   3908  H05 TYR A 345     -81.537 108.967   7.934  0.00  0.00      A    H  
ATOM   3909  H06 TYR A 345     -82.026 109.164  10.336  0.00  0.00      A    H  
ATOM   3910  N   CYS A 346     -85.512 108.697  14.595  0.00  0.00      A    N  
ATOM   3911  CA  CYS A 346     -86.351 108.499  15.788  0.00  0.00      A    C  
ATOM   3912  C   CYS A 346     -87.632 109.374  15.741  0.00  0.00      A    C  
ATOM   3913  O   CYS A 346     -88.660 108.976  16.288  0.00  0.00      A    O  
ATOM   3914  CB  CYS A 346     -85.543 108.702  17.096  0.00  0.00      A    C  
ATOM   3915  S01 CYS A 346     -86.315 107.973  18.579  0.00  0.00      A    S  
ATOM   3916  H   CYS A 346     -84.588 109.090  14.734  0.00  0.00      A    H  
ATOM   3917  HA  CYS A 346     -86.674 107.456  15.761  0.00  0.00      A    H  
ATOM   3918  HB2 CYS A 346     -84.574 108.215  17.007  0.00  0.00      A    H  
ATOM   3919  HB3 CYS A 346     -85.338 109.758  17.269  0.00  0.00      A    H  
ATOM   3920  N   GLY A 347     -87.574 110.505  15.022  0.00  0.00      A    N  
ATOM   3921  CA  GLY A 347     -88.725 111.334  14.657  0.00  0.00      A    C  
ATOM   3922  C   GLY A 347     -88.566 112.771  15.165  0.00  0.00      A    C  
ATOM   3923  O   GLY A 347     -89.378 113.633  14.831  0.00  0.00      A    O  
ATOM   3924  H   GLY A 347     -86.692 110.781  14.614  0.00  0.00      A    H  
ATOM   3925  HA2 GLY A 347     -89.647 110.933  15.066  0.00  0.00      A    H  
ATOM   3926  HA3 GLY A 347     -88.827 111.344  13.572  0.00  0.00      A    H  
ATOM   3927  N   CYS A 348     -87.528 113.038  15.958  0.00  0.00      A    N  
ATOM   3928  CA  CYS A 348     -87.235 114.304  16.629  0.00  0.00      A    C  
ATOM   3929  C   CYS A 348     -86.401 115.301  15.778  0.00  0.00      A    C  
ATOM   3930  O   CYS A 348     -85.761 116.204  16.310  0.00  0.00      A    O  
ATOM   3931  CB  CYS A 348     -86.560 113.986  17.975  0.00  0.00      A    C  
ATOM   3932  N01 CYS A 348     -86.384 115.187  14.461  0.00  0.00      A    N  
ATOM   3933  S01 CYS A 348     -87.761 113.261  19.147  0.00  0.00      A    S  
ATOM   3934  H   CYS A 348     -86.889 112.301  16.211  0.00  0.00      A    H  
ATOM   3935  HA  CYS A 348     -88.170 114.828  16.835  0.00  0.00      A    H  
ATOM   3936  HB2 CYS A 348     -85.719 113.308  17.813  0.00  0.00      A    H  
ATOM   3937  HB3 CYS A 348     -86.142 114.880  18.417  0.00  0.00      A    H  
ATOM   3938 H011 CYS A 348     -86.990 114.534  13.991  0.00  0.00      A    H  
ATOM   3939 H012 CYS A 348     -85.815 115.832  13.944  0.00  0.00      A    H  
TER   
ENDMDL
MODEL       14
ATOM   3940  N   CYS A 330     -63.661 106.518  12.383  0.00  0.00      A    N1+
ATOM   3941  CA  CYS A 330     -64.043 106.254  13.817  0.00  0.00      A    C  
ATOM   3942  C   CYS A 330     -63.285 107.351  14.593  0.00  0.00      A    C  
ATOM   3943  O   CYS A 330     -62.055 107.448  14.528  0.00  0.00      A    O  
ATOM   3944  CB  CYS A 330     -63.719 104.839  14.343  0.00  0.00      A    C  
ATOM   3945  C01 CYS A 330     -65.958 103.881  15.862  0.00  0.00      A    C  
ATOM   3946  S01 CYS A 330     -64.272 104.539  16.064  0.00  0.00      A    S  
ATOM   3947  C02 CYS A 330     -67.516 105.219  14.374  0.00  0.00      A    C  
ATOM   3948  C03 CYS A 330     -68.592 106.094  14.195  0.00  0.00      A    C  
ATOM   3949  C04 CYS A 330     -69.157 106.713  15.308  0.00  0.00      A    C  
ATOM   3950  C05 CYS A 330     -68.619 106.533  16.582  0.00  0.00      A    C  
ATOM   3951  C06 CYS A 330     -67.561 105.633  16.753  0.00  0.00      A    C  
ATOM   3952  C07 CYS A 330     -67.019 104.955  15.654  0.00  0.00      A    C  
ATOM   3953  HA  CYS A 330     -65.119 106.424  13.836  0.00  0.00      A    H  
ATOM   3954  HB2 CYS A 330     -62.641 104.705  14.328  0.00  0.00      A    H  
ATOM   3955  HB3 CYS A 330     -64.138 104.073  13.689  0.00  0.00      A    H  
ATOM   3956  H1  CYS A 330     -63.743 107.534  12.215  0.00  0.00      A    H  
ATOM   3957  H2  CYS A 330     -62.707 106.253  12.210  0.00  0.00      A    H  
ATOM   3958  H3  CYS A 330     -64.271 106.042  11.742  0.00  0.00      A    H  
ATOM   3959  H02 CYS A 330     -67.061 104.748  13.518  0.00  0.00      A    H  
ATOM   3960  H04 CYS A 330     -70.005 107.360  15.167  0.00  0.00      A    H  
ATOM   3961  H06 CYS A 330     -67.163 105.454  17.743  0.00  0.00      A    H  
ATOM   3962 H012 CYS A 330     -65.984 103.147  15.055  0.00  0.00      A    H  
ATOM   3963 H013 CYS A 330     -66.211 103.319  16.762  0.00  0.00      A    H  
ATOM   3964  N   ASP A 331     -64.076 108.240  15.186  0.00  0.00      A    N  
ATOM   3965  CA  ASP A 331     -63.744 109.652  15.387  0.00  0.00      A    C  
ATOM   3966  C   ASP A 331     -65.024 110.376  15.828  0.00  0.00      A    C  
ATOM   3967  O   ASP A 331     -66.129 109.860  15.637  0.00  0.00      A    O  
ATOM   3968  CB  ASP A 331     -63.201 110.391  14.120  0.00  0.00      A    C  
ATOM   3969  C01 ASP A 331     -64.024 110.199  12.843  0.00  0.00      A    C  
ATOM   3970  O01 ASP A 331     -64.862 111.078  12.561  0.00  0.00      A    O1-
ATOM   3971  O03 ASP A 331     -63.843 109.161  12.163  0.00  0.00      A    O  
ATOM   3972  H   ASP A 331     -65.055 108.000  15.284  0.00  0.00      A    H  
ATOM   3973  HA  ASP A 331     -63.009 109.715  16.191  0.00  0.00      A    H  
ATOM   3974  H02 ASP A 331     -63.116 111.465  14.310  0.00  0.00      A    H  
ATOM   3975  H03 ASP A 331     -62.172 110.095  13.913  0.00  0.00      A    H  
ATOM   3976  N   ALA A 332     -64.831 111.583  16.367  0.00  0.00      A    N  
ATOM   3977  CA  ALA A 332     -65.870 112.509  16.805  0.00  0.00      A    C  
ATOM   3978  C   ALA A 332     -66.892 112.869  15.712  0.00  0.00      A    C  
ATOM   3979  O   ALA A 332     -68.091 112.824  15.981  0.00  0.00      A    O  
ATOM   3980  CB  ALA A 332     -65.188 113.778  17.333  0.00  0.00      A    C  
ATOM   3981  H   ALA A 332     -63.883 111.914  16.468  0.00  0.00      A    H  
ATOM   3982  HA  ALA A 332     -66.416 112.037  17.624  0.00  0.00      A    H  
ATOM   3983  HB1 ALA A 332     -65.918 114.551  17.580  0.00  0.00      A    H  
ATOM   3984  HB2 ALA A 332     -64.616 113.570  18.237  0.00  0.00      A    H  
ATOM   3985  HB3 ALA A 332     -64.502 114.185  16.587  0.00  0.00      A    H  
ATOM   3986  N   SER A 333     -66.420 113.201  14.503  0.00  0.00      A    N  
ATOM   3987  CA  SER A 333     -67.274 113.599  13.381  0.00  0.00      A    C  
ATOM   3988  C   SER A 333     -68.191 112.455  12.904  0.00  0.00      A    C  
ATOM   3989  O   SER A 333     -69.357 112.707  12.601  0.00  0.00      A    O  
ATOM   3990  CB  SER A 333     -66.415 114.160  12.233  0.00  0.00      A    C  
ATOM   3991  O01 SER A 333     -65.684 115.303  12.662  0.00  0.00      A    O  
ATOM   3992  H   SER A 333     -65.428 113.178  14.316  0.00  0.00      A    H  
ATOM   3993  HA  SER A 333     -67.922 114.405  13.728  0.00  0.00      A    H  
ATOM   3994  HB2 SER A 333     -65.732 113.407  11.839  0.00  0.00      A    H  
ATOM   3995  HB3 SER A 333     -67.071 114.454  11.410  0.00  0.00      A    H  
ATOM   3996  H01 SER A 333     -65.138 115.599  11.919  0.00  0.00      A    H  
ATOM   3997  N   CYS A 334     -67.679 111.216  12.919  0.00  0.00      A    N  
ATOM   3998  CA  CYS A 334     -68.431 109.973  12.709  0.00  0.00      A    C  
ATOM   3999  C   CYS A 334     -69.589 109.847  13.718  0.00  0.00      A    C  
ATOM   4000  O   CYS A 334     -70.724 109.608  13.308  0.00  0.00      A    O  
ATOM   4001  CB  CYS A 334     -67.505 108.737  12.783  0.00  0.00      A    C  
ATOM   4002  CD2 CYS A 334     -69.157 106.389  12.813  0.00  0.00      A    C  
ATOM   4003  S01 CYS A 334     -67.990 107.307  11.752  0.00  0.00      A    S  
ATOM   4004  H   CYS A 334     -66.667 111.120  13.049  0.00  0.00      A    H  
ATOM   4005  HA  CYS A 334     -68.849 110.038  11.703  0.00  0.00      A    H  
ATOM   4006  HB2 CYS A 334     -66.518 109.022  12.440  0.00  0.00      A    H  
ATOM   4007  HB3 CYS A 334     -67.350 108.418  13.810  0.00  0.00      A    H  
ATOM   4008 HD22 CYS A 334     -70.081 106.962  12.902  0.00  0.00      A    H  
ATOM   4009 HD23 CYS A 334     -69.420 105.451  12.322  0.00  0.00      A    H  
ATOM   4010  N   CYS A 335     -69.293 110.047  15.012  0.00  0.00      A    N  
ATOM   4011  CA  CYS A 335     -70.272 110.040  16.102  0.00  0.00      A    C  
ATOM   4012  C   CYS A 335     -71.368 111.100  15.886  0.00  0.00      A    C  
ATOM   4013  O   CYS A 335     -72.543 110.737  15.857  0.00  0.00      A    O  
ATOM   4014  CB  CYS A 335     -69.629 110.163  17.503  0.00  0.00      A    C  
ATOM   4015  CD2 CYS A 335     -69.186 107.313  17.760  0.00  0.00      A    C  
ATOM   4016  S01 CYS A 335     -68.346 108.925  17.923  0.00  0.00      A    S  
ATOM   4017  H   CYS A 335     -68.330 110.195  15.291  0.00  0.00      A    H  
ATOM   4018  HA  CYS A 335     -70.796 109.086  16.067  0.00  0.00      A    H  
ATOM   4019  HB2 CYS A 335     -69.174 111.146  17.629  0.00  0.00      A    H  
ATOM   4020  HB3 CYS A 335     -70.406 110.094  18.257  0.00  0.00      A    H  
ATOM   4021 HD22 CYS A 335     -70.266 107.435  17.668  0.00  0.00      A    H  
ATOM   4022 HD23 CYS A 335     -69.035 106.742  18.677  0.00  0.00      A    H  
ATOM   4023  N   ILE A 336     -70.967 112.360  15.661  0.00  0.00      A    N  
ATOM   4024  CA  ILE A 336     -71.794 113.493  15.294  0.00  0.00      A    C  
ATOM   4025  C   ILE A 336     -72.715 113.242  14.075  0.00  0.00      A    C  
ATOM   4026  O   ILE A 336     -73.904 113.558  14.151  0.00  0.00      A    O  
ATOM   4027  CB  ILE A 336     -70.862 114.737  15.156  0.00  0.00      A    C  
ATOM   4028  C01 ILE A 336     -70.799 115.520  16.482  0.00  0.00      A    C  
ATOM   4029  C02 ILE A 336     -70.350 114.743  17.730  0.00  0.00      A    C  
ATOM   4030  C03 ILE A 336     -71.180 115.682  13.996  0.00  0.00      A    C  
ATOM   4031  H   ILE A 336     -69.993 112.634  15.728  0.00  0.00      A    H  
ATOM   4032  HA  ILE A 336     -72.472 113.700  16.118  0.00  0.00      A    H  
ATOM   4033  HB  ILE A 336     -69.846 114.402  14.955  0.00  0.00      A    H  
ATOM   4034 H012 ILE A 336     -70.145 116.381  16.363  0.00  0.00      A    H  
ATOM   4035 H013 ILE A 336     -71.797 115.892  16.673  0.00  0.00      A    H  
ATOM   4036 H021 ILE A 336     -70.134 115.431  18.549  0.00  0.00      A    H  
ATOM   4037 H022 ILE A 336     -71.122 114.060  18.084  0.00  0.00      A    H  
ATOM   4038 H023 ILE A 336     -69.444 114.170  17.552  0.00  0.00      A    H  
ATOM   4039 H031 ILE A 336     -70.587 116.596  14.033  0.00  0.00      A    H  
ATOM   4040 H032 ILE A 336     -70.938 115.178  13.059  0.00  0.00      A    H  
ATOM   4041 H033 ILE A 336     -72.236 115.947  14.009  0.00  0.00      A    H  
ATOM   4042  N   ARG A 337     -72.184 112.642  13.002  0.00  0.00      A    N  
ATOM   4043  CA  ARG A 337     -72.920 112.219  11.823  0.00  0.00      A    C  
ATOM   4044  C   ARG A 337     -74.005 111.179  12.155  0.00  0.00      A    C  
ATOM   4045  O   ARG A 337     -75.162 111.370  11.776  0.00  0.00      A    O  
ATOM   4046  CB  ARG A 337     -71.891 111.722  10.782  0.00  0.00      A    C  
ATOM   4047  C01 ARG A 337     -72.451 111.432   9.389  0.00  0.00      A    C  
ATOM   4048  N01 ARG A 337     -73.194 109.728   7.757  0.00  0.00      A    N1+
ATOM   4049  C02 ARG A 337     -72.917 109.983   9.179  0.00  0.00      A    C  
ATOM   4050  N02 ARG A 337     -73.893 108.562   5.901  0.00  0.00      A    N  
ATOM   4051  C03 ARG A 337     -73.686 108.603   7.217  0.00  0.00      A    C  
ATOM   4052  N03 ARG A 337     -73.970 107.528   7.951  0.00  0.00      A    N  
ATOM   4053  H   ARG A 337     -71.183 112.497  12.935  0.00  0.00      A    H  
ATOM   4054  HA  ARG A 337     -73.419 113.104  11.424  0.00  0.00      A    H  
ATOM   4055  HB2 ARG A 337     -71.156 112.510  10.643  0.00  0.00      A    H  
ATOM   4056  HB3 ARG A 337     -71.322 110.867  11.146  0.00  0.00      A    H  
ATOM   4057  H01 ARG A 337     -72.977 110.503   7.143  0.00  0.00      A    H  
ATOM   4058 H012 ARG A 337     -73.269 112.137   9.278  0.00  0.00      A    H  
ATOM   4059 H013 ARG A 337     -71.716 111.683   8.623  0.00  0.00      A    H  
ATOM   4060 H021 ARG A 337     -73.696 109.345   5.294  0.00  0.00      A    H  
ATOM   4061 H022 ARG A 337     -73.876 109.836   9.676  0.00  0.00      A    H  
ATOM   4062 H022 ARG A 337     -74.259 107.741   5.440  0.00  0.00      A    H  
ATOM   4063 H023 ARG A 337     -72.215 109.282   9.630  0.00  0.00      A    H  
ATOM   4064 H031 ARG A 337     -74.340 106.684   7.545  0.00  0.00      A    H  
ATOM   4065 H032 ARG A 337     -73.833 107.461   8.991  0.00  0.00      A    H  
ATOM   4066  N   GLU A 338     -73.613 110.116  12.867  0.00  0.00      A    N  
ATOM   4067  CA  GLU A 338     -74.493 109.007  13.221  0.00  0.00      A    C  
ATOM   4068  C   GLU A 338     -75.653 109.401  14.150  0.00  0.00      A    C  
ATOM   4069  O   GLU A 338     -76.792 109.055  13.836  0.00  0.00      A    O  
ATOM   4070  CB  GLU A 338     -73.680 107.812  13.753  0.00  0.00      A    C  
ATOM   4071  C01 GLU A 338     -72.856 107.063  12.682  0.00  0.00      A    C  
ATOM   4072  O01 GLU A 338     -74.291 105.375  11.803  0.00  0.00      A    O1-
ATOM   4073  C02 GLU A 338     -73.692 106.444  11.570  0.00  0.00      A    C  
ATOM   4074  O03 GLU A 338     -73.729 107.038  10.474  0.00  0.00      A    O  
ATOM   4075  H   GLU A 338     -72.641 110.034  13.151  0.00  0.00      A    H  
ATOM   4076  HA  GLU A 338     -74.970 108.686  12.301  0.00  0.00      A    H  
ATOM   4077  HB2 GLU A 338     -72.978 108.180  14.493  0.00  0.00      A    H  
ATOM   4078  HB3 GLU A 338     -74.333 107.110  14.276  0.00  0.00      A    H  
ATOM   4079 H012 GLU A 338     -72.136 107.742  12.227  0.00  0.00      A    H  
ATOM   4080 H013 GLU A 338     -72.279 106.271  13.160  0.00  0.00      A    H  
ATOM   4081  N   ILE A 339     -75.394 110.136  15.243  0.00  0.00      A    N  
ATOM   4082  CA  ILE A 339     -76.414 110.561  16.178  0.00  0.00      A    C  
ATOM   4083  C   ILE A 339     -77.445 111.528  15.563  0.00  0.00      A    C  
ATOM   4084  O   ILE A 339     -78.637 111.385  15.826  0.00  0.00      A    O  
ATOM   4085  CB  ILE A 339     -75.763 111.195  17.428  0.00  0.00      A    C  
ATOM   4086  C01 ILE A 339     -75.002 112.526  17.210  0.00  0.00      A    C  
ATOM   4087  C02 ILE A 339     -74.299 113.082  18.457  0.00  0.00      A    C  
ATOM   4088  C03 ILE A 339     -74.953 110.147  18.222  0.00  0.00      A    C  
ATOM   4089  H   ILE A 339     -74.470 110.417  15.545  0.00  0.00      A    H  
ATOM   4090  HA  ILE A 339     -76.963 109.672  16.489  0.00  0.00      A    H  
ATOM   4091  HB  ILE A 339     -76.609 111.459  18.022  0.00  0.00      A    H  
ATOM   4092 H012 ILE A 339     -74.264 112.390  16.431  0.00  0.00      A    H  
ATOM   4093 H013 ILE A 339     -75.677 113.298  16.841  0.00  0.00      A    H  
ATOM   4094 H021 ILE A 339     -74.926 112.994  19.344  0.00  0.00      A    H  
ATOM   4095 H022 ILE A 339     -73.363 112.555  18.648  0.00  0.00      A    H  
ATOM   4096 H023 ILE A 339     -74.057 114.137  18.327  0.00  0.00      A    H  
ATOM   4097 H031 ILE A 339     -74.671 110.514  19.208  0.00  0.00      A    H  
ATOM   4098 H032 ILE A 339     -75.536 109.240  18.383  0.00  0.00      A    H  
ATOM   4099 H033 ILE A 339     -74.041 109.855  17.706  0.00  0.00      A    H  
ATOM   4100  N   SER A 340     -76.989 112.441  14.697  0.00  0.00      A    N  
ATOM   4101  CA  SER A 340     -77.826 113.363  13.950  0.00  0.00      A    C  
ATOM   4102  C   SER A 340     -78.827 112.640  13.028  0.00  0.00      A    C  
ATOM   4103  O   SER A 340     -79.992 113.034  12.983  0.00  0.00      A    O  
ATOM   4104  CB  SER A 340     -76.901 114.299  13.158  0.00  0.00      A    C  
ATOM   4105  O01 SER A 340     -76.130 115.119  14.024  0.00  0.00      A    O  
ATOM   4106  H   SER A 340     -76.001 112.556  14.543  0.00  0.00      A    H  
ATOM   4107  HA  SER A 340     -78.410 113.947  14.665  0.00  0.00      A    H  
ATOM   4108  HB2 SER A 340     -77.497 114.932  12.520  0.00  0.00      A    H  
ATOM   4109  HB3 SER A 340     -76.238 113.735  12.500  0.00  0.00      A    H  
ATOM   4110  H01 SER A 340     -75.288 114.649  14.182  0.00  0.00      A    H  
ATOM   4111  N   LEU A 341     -78.384 111.558  12.370  0.00  0.00      A    N  
ATOM   4112  CA  LEU A 341     -79.255 110.665  11.609  0.00  0.00      A    C  
ATOM   4113  C   LEU A 341     -80.209 109.886  12.528  0.00  0.00      A    C  
ATOM   4114  O   LEU A 341     -81.413 109.890  12.274  0.00  0.00      A    O  
ATOM   4115  CB  LEU A 341     -78.416 109.706  10.735  0.00  0.00      A    C  
ATOM   4116  C01 LEU A 341     -77.822 110.367   9.472  0.00  0.00      A    C  
ATOM   4117  C02 LEU A 341     -78.910 110.834   8.481  0.00  0.00      A    C  
ATOM   4118  C03 LEU A 341     -76.791 109.446   8.793  0.00  0.00      A    C  
ATOM   4119  H   LEU A 341     -77.414 111.280  12.459  0.00  0.00      A    H  
ATOM   4120  HA  LEU A 341     -79.882 111.279  10.960  0.00  0.00      A    H  
ATOM   4121  HB2 LEU A 341     -77.618 109.278  11.342  0.00  0.00      A    H  
ATOM   4122  HB3 LEU A 341     -79.029 108.857  10.428  0.00  0.00      A    H  
ATOM   4123  H01 LEU A 341     -77.274 111.250   9.803  0.00  0.00      A    H  
ATOM   4124 H021 LEU A 341     -78.693 110.543   7.453  0.00  0.00      A    H  
ATOM   4125 H022 LEU A 341     -79.893 110.427   8.725  0.00  0.00      A    H  
ATOM   4126 H023 LEU A 341     -78.998 111.921   8.490  0.00  0.00      A    H  
ATOM   4127 H031 LEU A 341     -76.404 108.685   9.471  0.00  0.00      A    H  
ATOM   4128 H032 LEU A 341     -77.201 108.922   7.930  0.00  0.00      A    H  
ATOM   4129 H033 LEU A 341     -75.936 110.024   8.442  0.00  0.00      A    H  
ATOM   4130  N   LEU A 342     -79.677 109.255  13.587  0.00  0.00      A    N  
ATOM   4131  CA  LEU A 342     -80.445 108.430  14.529  0.00  0.00      A    C  
ATOM   4132  C   LEU A 342     -81.609 109.201  15.183  0.00  0.00      A    C  
ATOM   4133  O   LEU A 342     -82.728 108.689  15.211  0.00  0.00      A    O  
ATOM   4134  CB  LEU A 342     -79.498 107.652  15.495  0.00  0.00      A    C  
ATOM   4135  C01 LEU A 342     -78.167 107.456  17.662  0.00  0.00      A    C  
ATOM   4136  C06 LEU A 342     -80.707 107.614  17.784  0.00  0.00      A    C  
ATOM   4137  C08 LEU A 342     -79.441 108.028  17.000  0.00  0.00      A    C  
ATOM   4138  H   LEU A 342     -78.669 109.289  13.722  0.00  0.00      A    H  
ATOM   4139  HA  LEU A 342     -80.906 107.664  13.905  0.00  0.00      A    H  
ATOM   4140  HB2 LEU A 342     -79.744 106.591  15.429  0.00  0.00      A    H  
ATOM   4141  HB3 LEU A 342     -78.494 107.713  15.086  0.00  0.00      A    H  
ATOM   4142  H08 LEU A 342     -79.345 109.112  17.063  0.00  0.00      A    H  
ATOM   4143 H011 LEU A 342     -78.362 106.538  18.217  0.00  0.00      A    H  
ATOM   4144 H012 LEU A 342     -77.382 107.225  16.939  0.00  0.00      A    H  
ATOM   4145 H013 LEU A 342     -77.747 108.175  18.366  0.00  0.00      A    H  
ATOM   4146 H061 LEU A 342     -80.481 107.056  18.692  0.00  0.00      A    H  
ATOM   4147 H062 LEU A 342     -81.272 108.494  18.090  0.00  0.00      A    H  
ATOM   4148 H063 LEU A 342     -81.377 106.994  17.187  0.00  0.00      A    H  
ATOM   4149  N   CYS A 343     -81.353 110.438  15.626  0.00  0.00      A    N  
ATOM   4150  CA  CYS A 343     -82.352 111.316  16.245  0.00  0.00      A    C  
ATOM   4151  C   CYS A 343     -83.427 111.775  15.234  0.00  0.00      A    C  
ATOM   4152  O   CYS A 343     -84.593 111.902  15.615  0.00  0.00      A    O  
ATOM   4153  CB  CYS A 343     -81.699 112.514  16.973  0.00  0.00      A    C  
ATOM   4154  C01 CYS A 343     -81.511 112.475  19.849  0.00  0.00      A    C  
ATOM   4155  S01 CYS A 343     -80.620 111.961  18.345  0.00  0.00      A    S  
ATOM   4156  C02 CYS A 343     -83.177 110.546  19.869  0.00  0.00      A    C  
ATOM   4157  C03 CYS A 343     -84.475 110.046  20.023  0.00  0.00      A    C  
ATOM   4158  C04 CYS A 343     -85.520 110.932  20.303  0.00  0.00      A    C  
ATOM   4159  C05 CYS A 343     -85.284 112.305  20.389  0.00  0.00      A    C  
ATOM   4160  C06 CYS A 343     -83.987 112.792  20.218  0.00  0.00      A    C  
ATOM   4161  C07 CYS A 343     -82.926 111.920  19.965  0.00  0.00      A    C  
ATOM   4162  C08 CYS A 343     -86.432 113.264  20.661  0.00  0.00      A    C  
ATOM   4163  C10 CYS A 343     -84.751 108.552  19.896  0.00  0.00      A    C  
ATOM   4164  H   CYS A 343     -80.398 110.793  15.594  0.00  0.00      A    H  
ATOM   4165  HA  CYS A 343     -82.876 110.726  16.998  0.00  0.00      A    H  
ATOM   4166  HB2 CYS A 343     -81.085 113.082  16.271  0.00  0.00      A    H  
ATOM   4167  HB3 CYS A 343     -82.451 113.206  17.356  0.00  0.00      A    H  
ATOM   4168  H02 CYS A 343     -82.356 109.869  19.677  0.00  0.00      A    H  
ATOM   4169  H04 CYS A 343     -86.525 110.555  20.429  0.00  0.00      A    H  
ATOM   4170  H06 CYS A 343     -83.805 113.856  20.287  0.00  0.00      A    H  
ATOM   4171 H012 CYS A 343     -80.937 112.144  20.716  0.00  0.00      A    H  
ATOM   4172 H013 CYS A 343     -81.523 113.565  19.879  0.00  0.00      A    H  
ATOM   4173 H082 CYS A 343     -86.053 114.218  21.029  0.00  0.00      A    H  
ATOM   4174 H083 CYS A 343     -87.063 112.863  21.455  0.00  0.00      A    H  
ATOM   4175 H102 CYS A 343     -85.025 108.159  20.876  0.00  0.00      A    H  
ATOM   4176 H103 CYS A 343     -83.852 108.021  19.579  0.00  0.00      A    H  
ATOM   4177  N   GLU A 344     -83.046 111.952  13.959  0.00  0.00      A    N  
ATOM   4178  CA  GLU A 344     -83.967 112.251  12.861  0.00  0.00      A    C  
ATOM   4179  C   GLU A 344     -84.870 111.058  12.502  0.00  0.00      A    C  
ATOM   4180  O   GLU A 344     -86.076 111.254  12.345  0.00  0.00      A    O  
ATOM   4181  CB  GLU A 344     -83.201 112.793  11.632  0.00  0.00      A    C  
ATOM   4182  C01 GLU A 344     -82.782 114.278  11.738  0.00  0.00      A    C  
ATOM   4183  O01 GLU A 344     -84.657 115.209  10.592  0.00  0.00      A    O1-
ATOM   4184  C02 GLU A 344     -83.951 115.253  11.620  0.00  0.00      A    C  
ATOM   4185  O03 GLU A 344     -84.144 116.067  12.545  0.00  0.00      A    O  
ATOM   4186  H   GLU A 344     -82.083 111.785  13.700  0.00  0.00      A    H  
ATOM   4187  HA  GLU A 344     -84.651 113.014  13.220  0.00  0.00      A    H  
ATOM   4188  HB2 GLU A 344     -82.306 112.197  11.462  0.00  0.00      A    H  
ATOM   4189  HB3 GLU A 344     -83.800 112.653  10.732  0.00  0.00      A    H  
ATOM   4190  H01 GLU A 344     -82.072 114.509  10.944  0.00  0.00      A    H  
ATOM   4191  H03 GLU A 344     -82.255 114.458  12.675  0.00  0.00      A    H  
ATOM   4192  N   TYR A 345     -84.310 109.841  12.449  0.00  0.00      A    N  
ATOM   4193  CA  TYR A 345     -85.084 108.601  12.294  0.00  0.00      A    C  
ATOM   4194  C   TYR A 345     -86.022 108.330  13.486  0.00  0.00      A    C  
ATOM   4195  O   TYR A 345     -87.119 107.804  13.295  0.00  0.00      A    O  
ATOM   4196  CB  TYR A 345     -84.152 107.392  12.088  0.00  0.00      A    C  
ATOM   4197  C01 TYR A 345     -83.561 107.237  10.706  0.00  0.00      A    C  
ATOM   4198  O01 TYR A 345     -82.033 106.606   6.864  0.00  0.00      A    O  
ATOM   4199  C02 TYR A 345     -84.420 106.870   9.658  0.00  0.00      A    C  
ATOM   4200  C03 TYR A 345     -83.907 106.647   8.375  0.00  0.00      A    C  
ATOM   4201  C04 TYR A 345     -82.532 106.815   8.117  0.00  0.00      A    C  
ATOM   4202  C05 TYR A 345     -81.667 107.186   9.165  0.00  0.00      A    C  
ATOM   4203  C06 TYR A 345     -82.179 107.379  10.464  0.00  0.00      A    C  
ATOM   4204  H   TYR A 345     -83.299 109.755  12.532  0.00  0.00      A    H  
ATOM   4205  HA  TYR A 345     -85.713 108.713  11.409  0.00  0.00      A    H  
ATOM   4206  HB2 TYR A 345     -83.388 107.338  12.861  0.00  0.00      A    H  
ATOM   4207  HB3 TYR A 345     -84.750 106.490  12.190  0.00  0.00      A    H  
ATOM   4208  H01 TYR A 345     -82.715 106.353   6.225  0.00  0.00      A    H  
ATOM   4209  H02 TYR A 345     -85.478 106.732   9.836  0.00  0.00      A    H  
ATOM   4210  H03 TYR A 345     -84.610 106.334   7.627  0.00  0.00      A    H  
ATOM   4211  H05 TYR A 345     -80.607 107.310   8.984  0.00  0.00      A    H  
ATOM   4212  H06 TYR A 345     -81.504 107.619  11.270  0.00  0.00      A    H  
ATOM   4213  N   CYS A 346     -85.581 108.722  14.687  0.00  0.00      A    N  
ATOM   4214  CA  CYS A 346     -86.343 108.658  15.942  0.00  0.00      A    C  
ATOM   4215  C   CYS A 346     -87.564 109.616  15.931  0.00  0.00      A    C  
ATOM   4216  O   CYS A 346     -88.557 109.346  16.608  0.00  0.00      A    O  
ATOM   4217  CB  CYS A 346     -85.428 108.883  17.173  0.00  0.00      A    C  
ATOM   4218  S01 CYS A 346     -86.097 108.177  18.717  0.00  0.00      A    S  
ATOM   4219  H   CYS A 346     -84.624 109.055  14.731  0.00  0.00      A    H  
ATOM   4220  HA  CYS A 346     -86.734 107.640  16.002  0.00  0.00      A    H  
ATOM   4221  HB2 CYS A 346     -84.468 108.393  17.016  0.00  0.00      A    H  
ATOM   4222  HB3 CYS A 346     -85.208 109.942  17.310  0.00  0.00      A    H  
ATOM   4223  N   GLY A 347     -87.505 110.673  15.109  0.00  0.00      A    N  
ATOM   4224  CA  GLY A 347     -88.620 111.569  14.804  0.00  0.00      A    C  
ATOM   4225  C   GLY A 347     -88.413 112.959  15.416  0.00  0.00      A    C  
ATOM   4226  O   GLY A 347     -89.336 113.773  15.407  0.00  0.00      A    O  
ATOM   4227  H   GLY A 347     -86.647 110.846  14.605  0.00  0.00      A    H  
ATOM   4228  HA2 GLY A 347     -88.683 111.680  13.722  0.00  0.00      A    H  
ATOM   4229  HA3 GLY A 347     -89.572 111.157  15.136  0.00  0.00      A    H  
ATOM   4230  N   CYS A 348     -87.216 113.238  15.938  0.00  0.00      A    N  
ATOM   4231  CA  CYS A 348     -86.814 114.468  16.615  0.00  0.00      A    C  
ATOM   4232  C   CYS A 348     -85.866 115.338  15.738  0.00  0.00      A    C  
ATOM   4233  O   CYS A 348     -85.037 116.086  16.250  0.00  0.00      A    O  
ATOM   4234  CB  CYS A 348     -86.183 114.077  17.966  0.00  0.00      A    C  
ATOM   4235  N01 CYS A 348     -85.965 115.261  14.419  0.00  0.00      A    N  
ATOM   4236  S01 CYS A 348     -87.447 113.540  19.174  0.00  0.00      A    S  
ATOM   4237  H   CYS A 348     -86.470 112.555  15.925  0.00  0.00      A    H  
ATOM   4238  HA  CYS A 348     -87.679 115.104  16.812  0.00  0.00      A    H  
ATOM   4239  HB2 CYS A 348     -85.459 113.273  17.816  0.00  0.00      A    H  
ATOM   4240  HB3 CYS A 348     -85.629 114.903  18.390  0.00  0.00      A    H  
ATOM   4241 H011 CYS A 348     -85.293 115.744  13.806  0.00  0.00      A    H  
ATOM   4242 H012 CYS A 348     -86.684 114.693  14.004  0.00  0.00      A    H  
TER   
ENDMDL
MODEL       15
ATOM   4243  N   CYS A 330     -63.095 106.078  12.175  0.00  0.00      A    N1+
ATOM   4244  CA  CYS A 330     -63.785 106.501  13.444  0.00  0.00      A    C  
ATOM   4245  C   CYS A 330     -63.214 107.892  13.805  0.00  0.00      A    C  
ATOM   4246  O   CYS A 330     -62.049 108.185  13.516  0.00  0.00      A    O  
ATOM   4247  CB  CYS A 330     -63.592 105.508  14.610  0.00  0.00      A    C  
ATOM   4248  C01 CYS A 330     -65.752 103.905  15.473  0.00  0.00      A    C  
ATOM   4249  S01 CYS A 330     -64.399 103.918  14.246  0.00  0.00      A    S  
ATOM   4250  C02 CYS A 330     -67.333 105.332  14.053  0.00  0.00      A    C  
ATOM   4251  C03 CYS A 330     -68.425 106.200  13.944  0.00  0.00      A    C  
ATOM   4252  C04 CYS A 330     -68.973 106.749  15.101  0.00  0.00      A    C  
ATOM   4253  C05 CYS A 330     -68.394 106.523  16.349  0.00  0.00      A    C  
ATOM   4254  C06 CYS A 330     -67.311 105.644  16.445  0.00  0.00      A    C  
ATOM   4255  C07 CYS A 330     -66.804 105.004  15.308  0.00  0.00      A    C  
ATOM   4256  HA  CYS A 330     -64.841 106.606  13.186  0.00  0.00      A    H  
ATOM   4257  HB2 CYS A 330     -62.530 105.326  14.785  0.00  0.00      A    H  
ATOM   4258  HB3 CYS A 330     -63.992 105.911  15.542  0.00  0.00      A    H  
ATOM   4259  H1  CYS A 330     -63.640 106.328  11.368  0.00  0.00      A    H  
ATOM   4260  H2  CYS A 330     -62.208 106.557  12.138  0.00  0.00      A    H  
ATOM   4261  H3  CYS A 330     -62.940 105.084  12.181  0.00  0.00      A    H  
ATOM   4262  H02 CYS A 330     -66.893 104.917  13.161  0.00  0.00      A    H  
ATOM   4263  H04 CYS A 330     -69.840 107.381  15.017  0.00  0.00      A    H  
ATOM   4264  H06 CYS A 330     -66.873 105.445  17.412  0.00  0.00      A    H  
ATOM   4265 H012 CYS A 330     -66.258 102.941  15.410  0.00  0.00      A    H  
ATOM   4266 H013 CYS A 330     -65.303 103.957  16.466  0.00  0.00      A    H  
ATOM   4267  N   ASP A 331     -64.058 108.712  14.440  0.00  0.00      A    N  
ATOM   4268  CA  ASP A 331     -63.793 110.096  14.855  0.00  0.00      A    C  
ATOM   4269  C   ASP A 331     -65.070 110.663  15.497  0.00  0.00      A    C  
ATOM   4270  O   ASP A 331     -66.134 110.046  15.410  0.00  0.00      A    O  
ATOM   4271  CB  ASP A 331     -63.288 111.071  13.745  0.00  0.00      A    C  
ATOM   4272  C01 ASP A 331     -64.124 111.149  12.468  0.00  0.00      A    C  
ATOM   4273  O01 ASP A 331     -63.613 110.760  11.398  0.00  0.00      A    O1-
ATOM   4274  O03 ASP A 331     -65.239 111.707  12.532  0.00  0.00      A    O  
ATOM   4275  H   ASP A 331     -64.961 108.349  14.732  0.00  0.00      A    H  
ATOM   4276  HA  ASP A 331     -63.033 110.051  15.637  0.00  0.00      A    H  
ATOM   4277  H02 ASP A 331     -63.178 112.088  14.132  0.00  0.00      A    H  
ATOM   4278  H03 ASP A 331     -62.269 110.800  13.467  0.00  0.00      A    H  
ATOM   4279  N   ALA A 332     -64.930 111.836  16.126  0.00  0.00      A    N  
ATOM   4280  CA  ALA A 332     -65.998 112.598  16.767  0.00  0.00      A    C  
ATOM   4281  C   ALA A 332     -67.138 112.994  15.811  0.00  0.00      A    C  
ATOM   4282  O   ALA A 332     -68.304 112.819  16.159  0.00  0.00      A    O  
ATOM   4283  CB  ALA A 332     -65.379 113.847  17.408  0.00  0.00      A    C  
ATOM   4284  H   ALA A 332     -64.015 112.262  16.148  0.00  0.00      A    H  
ATOM   4285  HA  ALA A 332     -66.430 111.977  17.555  0.00  0.00      A    H  
ATOM   4286  HB1 ALA A 332     -66.146 114.513  17.807  0.00  0.00      A    H  
ATOM   4287  HB2 ALA A 332     -64.719 113.579  18.233  0.00  0.00      A    H  
ATOM   4288  HB3 ALA A 332     -64.791 114.406  16.677  0.00  0.00      A    H  
ATOM   4289  N   SER A 333     -66.796 113.497  14.620  0.00  0.00      A    N  
ATOM   4290  CA  SER A 333     -67.731 113.859  13.559  0.00  0.00      A    C  
ATOM   4291  C   SER A 333     -68.554 112.668  13.031  0.00  0.00      A    C  
ATOM   4292  O   SER A 333     -69.741 112.845  12.764  0.00  0.00      A    O  
ATOM   4293  CB  SER A 333     -66.970 114.626  12.459  0.00  0.00      A    C  
ATOM   4294  O01 SER A 333     -65.583 114.296  12.403  0.00  0.00      A    O  
ATOM   4295  H   SER A 333     -65.831 113.587  14.332  0.00  0.00      A    H  
ATOM   4296  HA  SER A 333     -68.451 114.559  13.985  0.00  0.00      A    H  
ATOM   4297  HB2 SER A 333     -67.408 114.420  11.486  0.00  0.00      A    H  
ATOM   4298  HB3 SER A 333     -67.097 115.696  12.628  0.00  0.00      A    H  
ATOM   4299  H01 SER A 333     -65.498 113.310  12.346  0.00  0.00      A    H  
ATOM   4300  N   CYS A 334     -67.947 111.476  12.960  0.00  0.00      A    N  
ATOM   4301  CA  CYS A 334     -68.602 110.189  12.697  0.00  0.00      A    C  
ATOM   4302  C   CYS A 334     -69.720 109.929  13.726  0.00  0.00      A    C  
ATOM   4303  O   CYS A 334     -70.850 109.642  13.335  0.00  0.00      A    O  
ATOM   4304  CB  CYS A 334     -67.577 109.027  12.697  0.00  0.00      A    C  
ATOM   4305  CD2 CYS A 334     -69.035 106.554  12.593  0.00  0.00      A    C  
ATOM   4306  S01 CYS A 334     -67.950 107.623  11.588  0.00  0.00      A    S  
ATOM   4307  H   CYS A 334     -66.925 111.461  13.050  0.00  0.00      A    H  
ATOM   4308  HA  CYS A 334     -69.046 110.267  11.703  0.00  0.00      A    H  
ATOM   4309  HB2 CYS A 334     -66.602 109.404  12.398  0.00  0.00      A    H  
ATOM   4310  HB3 CYS A 334     -67.428 108.649  13.703  0.00  0.00      A    H  
ATOM   4311 HD22 CYS A 334     -70.000 107.048  12.734  0.00  0.00      A    H  
ATOM   4312 HD23 CYS A 334     -69.239 105.637  12.039  0.00  0.00      A    H  
ATOM   4313  N   CYS A 335     -69.395 110.076  15.021  0.00  0.00      A    N  
ATOM   4314  CA  CYS A 335     -70.324 109.935  16.143  0.00  0.00      A    C  
ATOM   4315  C   CYS A 335     -71.484 110.940  16.038  0.00  0.00      A    C  
ATOM   4316  O   CYS A 335     -72.636 110.517  16.021  0.00  0.00      A    O  
ATOM   4317  CB  CYS A 335     -69.630 110.014  17.524  0.00  0.00      A    C  
ATOM   4318  CD2 CYS A 335     -68.953 107.217  17.583  0.00  0.00      A    C  
ATOM   4319  S01 CYS A 335     -68.221 108.875  17.778  0.00  0.00      A    S  
ATOM   4320  H   CYS A 335     -68.438 110.283  15.280  0.00  0.00      A    H  
ATOM   4321  HA  CYS A 335     -70.789 108.954  16.064  0.00  0.00      A    H  
ATOM   4322  HB2 CYS A 335     -69.260 111.022  17.713  0.00  0.00      A    H  
ATOM   4323  HB3 CYS A 335     -70.360 109.813  18.301  0.00  0.00      A    H  
ATOM   4324 HD22 CYS A 335     -70.042 107.268  17.538  0.00  0.00      A    H  
ATOM   4325 HD23 CYS A 335     -68.727 106.623  18.469  0.00  0.00      A    H  
ATOM   4326  N   ILE A 336     -71.167 112.232  15.891  0.00  0.00      A    N  
ATOM   4327  CA  ILE A 336     -72.082 113.325  15.632  0.00  0.00      A    C  
ATOM   4328  C   ILE A 336     -73.018 113.098  14.418  0.00  0.00      A    C  
ATOM   4329  O   ILE A 336     -74.226 113.289  14.557  0.00  0.00      A    O  
ATOM   4330  CB  ILE A 336     -71.239 114.637  15.583  0.00  0.00      A    C  
ATOM   4331  C01 ILE A 336     -71.203 115.310  16.968  0.00  0.00      A    C  
ATOM   4332  C02 ILE A 336     -70.648 114.469  18.128  0.00  0.00      A    C  
ATOM   4333  C03 ILE A 336     -71.627 115.646  14.501  0.00  0.00      A    C  
ATOM   4334  H   ILE A 336     -70.210 112.562  15.955  0.00  0.00      A    H  
ATOM   4335  HA  ILE A 336     -72.759 113.408  16.480  0.00  0.00      A    H  
ATOM   4336  HB  ILE A 336     -70.205 114.390  15.351  0.00  0.00      A    H  
ATOM   4337 H012 ILE A 336     -70.623 116.228  16.908  0.00  0.00      A    H  
ATOM   4338 H013 ILE A 336     -72.221 115.581  17.215  0.00  0.00      A    H  
ATOM   4339 H021 ILE A 336     -70.443 115.101  18.993  0.00  0.00      A    H  
ATOM   4340 H022 ILE A 336     -71.356 113.706  18.451  0.00  0.00      A    H  
ATOM   4341 H023 ILE A 336     -69.714 113.977  17.866  0.00  0.00      A    H  
ATOM   4342 H031 ILE A 336     -71.122 116.604  14.630  0.00  0.00      A    H  
ATOM   4343 H032 ILE A 336     -71.318 115.253  13.531  0.00  0.00      A    H  
ATOM   4344 H033 ILE A 336     -72.703 115.815  14.516  0.00  0.00      A    H  
ATOM   4345  N   ARG A 337     -72.481 112.632  13.282  0.00  0.00      A    N  
ATOM   4346  CA  ARG A 337     -73.218 112.247  12.095  0.00  0.00      A    C  
ATOM   4347  C   ARG A 337     -74.198 111.087  12.356  0.00  0.00      A    C  
ATOM   4348  O   ARG A 337     -75.374 111.213  12.016  0.00  0.00      A    O  
ATOM   4349  CB  ARG A 337     -72.193 111.968  10.973  0.00  0.00      A    C  
ATOM   4350  C01 ARG A 337     -72.829 111.490   9.668  0.00  0.00      A    C  
ATOM   4351  N01 ARG A 337     -71.234 109.732   8.923  0.00  0.00      A    N1+
ATOM   4352  C02 ARG A 337     -72.608 109.996   9.381  0.00  0.00      A    C  
ATOM   4353  N02 ARG A 337     -69.385 108.482   8.371  0.00  0.00      A    N  
ATOM   4354  C03 ARG A 337     -70.630 108.539   8.842  0.00  0.00      A    C  
ATOM   4355  N03 ARG A 337     -71.240 107.412   9.210  0.00  0.00      A    N  
ATOM   4356  H   ARG A 337     -71.478 112.551  13.164  0.00  0.00      A    H  
ATOM   4357  HA  ARG A 337     -73.811 113.114  11.796  0.00  0.00      A    H  
ATOM   4358  HB2 ARG A 337     -71.661 112.891  10.765  0.00  0.00      A    H  
ATOM   4359  HB3 ARG A 337     -71.427 111.263  11.297  0.00  0.00      A    H  
ATOM   4360  H01 ARG A 337     -70.748 110.546   8.569  0.00  0.00      A    H  
ATOM   4361 H012 ARG A 337     -73.864 111.807   9.631  0.00  0.00      A    H  
ATOM   4362 H013 ARG A 337     -72.329 112.039   8.870  0.00  0.00      A    H  
ATOM   4363 H021 ARG A 337     -68.873 107.614   8.314  0.00  0.00      A    H  
ATOM   4364 H022 ARG A 337     -73.386 109.548   8.762  0.00  0.00      A    H  
ATOM   4365 H022 ARG A 337     -68.878 109.302   8.073  0.00  0.00      A    H  
ATOM   4366 H023 ARG A 337     -72.650 109.498  10.347  0.00  0.00      A    H  
ATOM   4367 H031 ARG A 337     -72.209 107.370   9.600  0.00  0.00      A    H  
ATOM   4368 H032 ARG A 337     -70.794 106.514   9.126  0.00  0.00      A    H  
ATOM   4369  N   GLU A 338     -73.717 110.004  12.979  0.00  0.00      A    N  
ATOM   4370  CA  GLU A 338     -74.537 108.844  13.325  0.00  0.00      A    C  
ATOM   4371  C   GLU A 338     -75.626 109.154  14.370  0.00  0.00      A    C  
ATOM   4372  O   GLU A 338     -76.741 108.656  14.232  0.00  0.00      A    O  
ATOM   4373  CB  GLU A 338     -73.649 107.651  13.726  0.00  0.00      A    C  
ATOM   4374  C01 GLU A 338     -72.851 107.018  12.563  0.00  0.00      A    C  
ATOM   4375  O01 GLU A 338     -73.572 106.945  10.300  0.00  0.00      A    O1-
ATOM   4376  C02 GLU A 338     -73.715 106.455  11.440  0.00  0.00      A    C  
ATOM   4377  O03 GLU A 338     -74.499 105.521  11.703  0.00  0.00      A    O  
ATOM   4378  H   GLU A 338     -72.731 109.959  13.227  0.00  0.00      A    H  
ATOM   4379  HA  GLU A 338     -75.076 108.554  12.429  0.00  0.00      A    H  
ATOM   4380  HB2 GLU A 338     -72.925 107.997  14.456  0.00  0.00      A    H  
ATOM   4381  HB3 GLU A 338     -74.246 106.887  14.227  0.00  0.00      A    H  
ATOM   4382 H012 GLU A 338     -72.169 107.755  12.139  0.00  0.00      A    H  
ATOM   4383 H013 GLU A 338     -72.228 106.212  12.949  0.00  0.00      A    H  
ATOM   4384  N   ILE A 339     -75.327 110.014  15.352  0.00  0.00      A    N  
ATOM   4385  CA  ILE A 339     -76.267 110.551  16.313  0.00  0.00      A    C  
ATOM   4386  C   ILE A 339     -77.337 111.419  15.613  0.00  0.00      A    C  
ATOM   4387  O   ILE A 339     -78.525 111.193  15.833  0.00  0.00      A    O  
ATOM   4388  CB  ILE A 339     -75.478 111.286  17.434  0.00  0.00      A    C  
ATOM   4389  C01 ILE A 339     -74.780 110.280  18.375  0.00  0.00      A    C  
ATOM   4390  C02 ILE A 339     -73.708 110.910  19.278  0.00  0.00      A    C  
ATOM   4391  C03 ILE A 339     -76.302 112.287  18.230  0.00  0.00      A    C  
ATOM   4392  H   ILE A 339     -74.404 110.420  15.463  0.00  0.00      A    H  
ATOM   4393  HA  ILE A 339     -76.809 109.750  16.801  0.00  0.00      A    H  
ATOM   4394  HB  ILE A 339     -74.693 111.865  16.952  0.00  0.00      A    H  
ATOM   4395 H012 ILE A 339     -74.315 109.480  17.798  0.00  0.00      A    H  
ATOM   4396 H013 ILE A 339     -75.535 109.792  18.986  0.00  0.00      A    H  
ATOM   4397 H021 ILE A 339     -74.149 111.328  20.183  0.00  0.00      A    H  
ATOM   4398 H022 ILE A 339     -73.169 111.710  18.768  0.00  0.00      A    H  
ATOM   4399 H023 ILE A 339     -72.973 110.166  19.584  0.00  0.00      A    H  
ATOM   4400 H031 ILE A 339     -75.714 112.827  18.973  0.00  0.00      A    H  
ATOM   4401 H032 ILE A 339     -76.649 112.996  17.495  0.00  0.00      A    H  
ATOM   4402 H033 ILE A 339     -77.161 111.827  18.720  0.00  0.00      A    H  
ATOM   4403  N   SER A 340     -76.920 112.342  14.734  0.00  0.00      A    N  
ATOM   4404  CA  SER A 340     -77.816 113.185  13.939  0.00  0.00      A    C  
ATOM   4405  C   SER A 340     -78.788 112.344  13.078  0.00  0.00      A    C  
ATOM   4406  O   SER A 340     -79.990 112.609  13.096  0.00  0.00      A    O  
ATOM   4407  CB  SER A 340     -76.975 114.197  13.123  0.00  0.00      A    C  
ATOM   4408  O01 SER A 340     -77.751 115.166  12.434  0.00  0.00      A    O  
ATOM   4409  H   SER A 340     -75.923 112.498  14.606  0.00  0.00      A    H  
ATOM   4410  HA  SER A 340     -78.422 113.749  14.651  0.00  0.00      A    H  
ATOM   4411  HB2 SER A 340     -76.299 114.734  13.789  0.00  0.00      A    H  
ATOM   4412  HB3 SER A 340     -76.346 113.675  12.400  0.00  0.00      A    H  
ATOM   4413  H01 SER A 340     -78.092 115.797  13.084  0.00  0.00      A    H  
ATOM   4414  N   LEU A 341     -78.269 111.292  12.426  0.00  0.00      A    N  
ATOM   4415  CA  LEU A 341     -79.032 110.305  11.659  0.00  0.00      A    C  
ATOM   4416  C   LEU A 341     -80.093 109.600  12.518  0.00  0.00      A    C  
ATOM   4417  O   LEU A 341     -81.281 109.637  12.189  0.00  0.00      A    O  
ATOM   4418  CB  LEU A 341     -78.039 109.294  11.029  0.00  0.00      A    C  
ATOM   4419  C01 LEU A 341     -78.575 108.380   9.901  0.00  0.00      A    C  
ATOM   4420  C02 LEU A 341     -79.284 109.156   8.775  0.00  0.00      A    C  
ATOM   4421  C03 LEU A 341     -79.390 107.174  10.410  0.00  0.00      A    C  
ATOM   4422  H   LEU A 341     -77.262 111.155  12.457  0.00  0.00      A    H  
ATOM   4423  HA  LEU A 341     -79.553 110.856  10.875  0.00  0.00      A    H  
ATOM   4424  HB2 LEU A 341     -77.206 109.864  10.636  0.00  0.00      A    H  
ATOM   4425  HB3 LEU A 341     -77.586 108.672  11.800  0.00  0.00      A    H  
ATOM   4426  H01 LEU A 341     -77.677 107.951   9.450  0.00  0.00      A    H  
ATOM   4427 H021 LEU A 341     -79.080 108.704   7.804  0.00  0.00      A    H  
ATOM   4428 H022 LEU A 341     -80.366 109.176   8.908  0.00  0.00      A    H  
ATOM   4429 H023 LEU A 341     -78.945 110.191   8.719  0.00  0.00      A    H  
ATOM   4430 H031 LEU A 341     -79.051 106.252   9.937  0.00  0.00      A    H  
ATOM   4431 H032 LEU A 341     -79.288 107.029  11.486  0.00  0.00      A    H  
ATOM   4432 H033 LEU A 341     -80.453 107.271  10.197  0.00  0.00      A    H  
ATOM   4433  N   LEU A 342     -79.636 108.989  13.619  0.00  0.00      A    N  
ATOM   4434  CA  LEU A 342     -80.477 108.231  14.551  0.00  0.00      A    C  
ATOM   4435  C   LEU A 342     -81.588 109.093  15.181  0.00  0.00      A    C  
ATOM   4436  O   LEU A 342     -82.736 108.654  15.226  0.00  0.00      A    O  
ATOM   4437  CB  LEU A 342     -79.600 107.406  15.535  0.00  0.00      A    C  
ATOM   4438  C01 LEU A 342     -78.094 107.273  17.591  0.00  0.00      A    C  
ATOM   4439  C06 LEU A 342     -80.585 107.704  17.907  0.00  0.00      A    C  
ATOM   4440  C08 LEU A 342     -79.364 107.908  16.984  0.00  0.00      A    C  
ATOM   4441  H   LEU A 342     -78.630 108.990  13.775  0.00  0.00      A    H  
ATOM   4442  HA  LEU A 342     -80.982 107.491  13.930  0.00  0.00      A    H  
ATOM   4443  HB2 LEU A 342     -80.010 106.398  15.591  0.00  0.00      A    H  
ATOM   4444  HB3 LEU A 342     -78.638 107.269  15.052  0.00  0.00      A    H  
ATOM   4445  H08 LEU A 342     -79.154 108.974  16.939  0.00  0.00      A    H  
ATOM   4446 H011 LEU A 342     -78.314 106.353  18.134  0.00  0.00      A    H  
ATOM   4447 H012 LEU A 342     -77.345 107.029  16.835  0.00  0.00      A    H  
ATOM   4448 H013 LEU A 342     -77.618 107.960  18.292  0.00  0.00      A    H  
ATOM   4449 H061 LEU A 342     -80.331 107.184  18.831  0.00  0.00      A    H  
ATOM   4450 H062 LEU A 342     -81.011 108.666  18.194  0.00  0.00      A    H  
ATOM   4451 H063 LEU A 342     -81.378 107.132  17.425  0.00  0.00      A    H  
ATOM   4452  N   CYS A 343     -81.251 110.322  15.589  0.00  0.00      A    N  
ATOM   4453  CA  CYS A 343     -82.181 111.283  16.191  0.00  0.00      A    C  
ATOM   4454  C   CYS A 343     -83.221 111.801  15.173  0.00  0.00      A    C  
ATOM   4455  O   CYS A 343     -84.382 111.985  15.547  0.00  0.00      A    O  
ATOM   4456  CB  CYS A 343     -81.447 112.446  16.899  0.00  0.00      A    C  
ATOM   4457  C01 CYS A 343     -81.311 112.505  19.777  0.00  0.00      A    C  
ATOM   4458  S01 CYS A 343     -80.445 111.855  18.313  0.00  0.00      A    S  
ATOM   4459  C02 CYS A 343     -83.101 110.693  19.851  0.00  0.00      A    C  
ATOM   4460  C03 CYS A 343     -84.429 110.286  20.015  0.00  0.00      A    C  
ATOM   4461  C04 CYS A 343     -85.415 111.247  20.259  0.00  0.00      A    C  
ATOM   4462  C05 CYS A 343     -85.089 112.604  20.301  0.00  0.00      A    C  
ATOM   4463  C06 CYS A 343     -83.761 112.998  20.122  0.00  0.00      A    C  
ATOM   4464  C07 CYS A 343     -82.760 112.049  19.903  0.00  0.00      A    C  
ATOM   4465  C08 CYS A 343     -86.172 113.645  20.533  0.00  0.00      A    C  
ATOM   4466  C10 CYS A 343     -84.802 108.810  19.933  0.00  0.00      A    C  
ATOM   4467  H   CYS A 343     -80.273 110.603  15.539  0.00  0.00      A    H  
ATOM   4468  HA  CYS A 343     -82.747 110.748  16.955  0.00  0.00      A    H  
ATOM   4469  HB2 CYS A 343     -80.777 112.942  16.195  0.00  0.00      A    H  
ATOM   4470  HB3 CYS A 343     -82.147 113.207  17.246  0.00  0.00      A    H  
ATOM   4471  H02 CYS A 343     -82.327 109.957  19.686  0.00  0.00      A    H  
ATOM   4472  H04 CYS A 343     -86.443 110.941  20.391  0.00  0.00      A    H  
ATOM   4473  H06 CYS A 343     -83.510 114.049  20.156  0.00  0.00      A    H  
ATOM   4474 H012 CYS A 343     -80.768 112.183  20.666  0.00  0.00      A    H  
ATOM   4475 H013 CYS A 343     -81.251 113.594  19.750  0.00  0.00      A    H  
ATOM   4476 H082 CYS A 343     -85.732 114.583  20.874  0.00  0.00      A    H  
ATOM   4477 H083 CYS A 343     -86.832 113.312  21.335  0.00  0.00      A    H  
ATOM   4478 H102 CYS A 343     -85.117 108.469  20.919  0.00  0.00      A    H  
ATOM   4479 H103 CYS A 343     -83.936 108.210  19.649  0.00  0.00      A    H  
ATOM   4480  N   GLU A 344     -82.827 111.966  13.899  0.00  0.00      A    N  
ATOM   4481  CA  GLU A 344     -83.734 112.318  12.803  0.00  0.00      A    C  
ATOM   4482  C   GLU A 344     -84.737 111.197  12.484  0.00  0.00      A    C  
ATOM   4483  O   GLU A 344     -85.928 111.477  12.355  0.00  0.00      A    O  
ATOM   4484  CB  GLU A 344     -82.944 112.760  11.549  0.00  0.00      A    C  
ATOM   4485  C01 GLU A 344     -82.436 114.221  11.585  0.00  0.00      A    C  
ATOM   4486  O01 GLU A 344     -84.251 115.229  10.409  0.00  0.00      A    O1-
ATOM   4487  C02 GLU A 344     -83.548 115.258  11.439  0.00  0.00      A    C  
ATOM   4488  O03 GLU A 344     -83.699 116.103  12.344  0.00  0.00      A    O  
ATOM   4489  H   GLU A 344     -81.857 111.801  13.647  0.00  0.00      A    H  
ATOM   4490  HA  GLU A 344     -84.344 113.146  13.150  0.00  0.00      A    H  
ATOM   4491  HB2 GLU A 344     -82.091 112.098  11.399  0.00  0.00      A    H  
ATOM   4492  HB3 GLU A 344     -83.557 112.621  10.658  0.00  0.00      A    H  
ATOM   4493  H01 GLU A 344     -81.725 114.375  10.772  0.00  0.00      A    H  
ATOM   4494  H03 GLU A 344     -81.884 114.414  12.506  0.00  0.00      A    H  
ATOM   4495  N   TYR A 345     -84.263 109.945  12.434  0.00  0.00      A    N  
ATOM   4496  CA  TYR A 345     -85.114 108.756  12.298  0.00  0.00      A    C  
ATOM   4497  C   TYR A 345     -86.022 108.513  13.520  0.00  0.00      A    C  
ATOM   4498  O   TYR A 345     -87.123 107.985  13.360  0.00  0.00      A    O  
ATOM   4499  CB  TYR A 345     -84.247 107.526  11.985  0.00  0.00      A    C  
ATOM   4500  C01 TYR A 345     -84.094 107.241  10.508  0.00  0.00      A    C  
ATOM   4501  O01 TYR A 345     -83.763 106.317   6.443  0.00  0.00      A    O  
ATOM   4502  C02 TYR A 345     -84.949 106.291   9.924  0.00  0.00      A    C  
ATOM   4503  C03 TYR A 345     -84.830 105.979   8.564  0.00  0.00      A    C  
ATOM   4504  C04 TYR A 345     -83.868 106.628   7.767  0.00  0.00      A    C  
ATOM   4505  C05 TYR A 345     -83.022 107.597   8.344  0.00  0.00      A    C  
ATOM   4506  C06 TYR A 345     -83.135 107.905   9.716  0.00  0.00      A    C  
ATOM   4507  H   TYR A 345     -83.262 109.793  12.523  0.00  0.00      A    H  
ATOM   4508  HA  TYR A 345     -85.780 108.918  11.446  0.00  0.00      A    H  
ATOM   4509  HB2 TYR A 345     -83.279 107.574  12.479  0.00  0.00      A    H  
ATOM   4510  HB3 TYR A 345     -84.732 106.633  12.381  0.00  0.00      A    H  
ATOM   4511  H01 TYR A 345     -83.072 106.821   5.989  0.00  0.00      A    H  
ATOM   4512  H02 TYR A 345     -85.703 105.795  10.518  0.00  0.00      A    H  
ATOM   4513  H03 TYR A 345     -85.496 105.232   8.171  0.00  0.00      A    H  
ATOM   4514  H05 TYR A 345     -82.280 108.109   7.748  0.00  0.00      A    H  
ATOM   4515  H06 TYR A 345     -82.483 108.647  10.152  0.00  0.00      A    H  
ATOM   4516  N   CYS A 346     -85.569 108.934  14.707  0.00  0.00      A    N  
ATOM   4517  CA  CYS A 346     -86.341 108.928  15.958  0.00  0.00      A    C  
ATOM   4518  C   CYS A 346     -87.508 109.951  15.918  0.00  0.00      A    C  
ATOM   4519  O   CYS A 346     -88.510 109.762  16.609  0.00  0.00      A    O  
ATOM   4520  CB  CYS A 346     -85.426 109.123  17.193  0.00  0.00      A    C  
ATOM   4521  S01 CYS A 346     -86.150 108.486  18.742  0.00  0.00      A    S  
ATOM   4522  H   CYS A 346     -84.611 109.263  14.750  0.00  0.00      A    H  
ATOM   4523  HA  CYS A 346     -86.787 107.934  16.032  0.00  0.00      A    H  
ATOM   4524  HB2 CYS A 346     -84.493 108.579  17.054  0.00  0.00      A    H  
ATOM   4525  HB3 CYS A 346     -85.149 110.171  17.313  0.00  0.00      A    H  
ATOM   4526  N   GLY A 347     -87.395 110.976  15.061  0.00  0.00      A    N  
ATOM   4527  CA  GLY A 347     -88.455 111.930  14.737  0.00  0.00      A    C  
ATOM   4528  C   GLY A 347     -88.149 113.323  15.300  0.00  0.00      A    C  
ATOM   4529  O   GLY A 347     -89.017 114.196  15.270  0.00  0.00      A    O  
ATOM   4530  H   GLY A 347     -86.534 111.080  14.542  0.00  0.00      A    H  
ATOM   4531  HA2 GLY A 347     -88.524 112.009  13.653  0.00  0.00      A    H  
ATOM   4532  HA3 GLY A 347     -89.426 111.591  15.094  0.00  0.00      A    H  
ATOM   4533  N   CYS A 348     -86.932 113.541  15.803  0.00  0.00      A    N  
ATOM   4534  CA  CYS A 348     -86.454 114.758  16.454  0.00  0.00      A    C  
ATOM   4535  C   CYS A 348     -85.453 115.550  15.561  0.00  0.00      A    C  
ATOM   4536  O   CYS A 348     -84.573 116.247  16.059  0.00  0.00      A    O  
ATOM   4537  CB  CYS A 348     -85.854 114.358  17.816  0.00  0.00      A    C  
ATOM   4538  N01 CYS A 348     -85.567 115.465  14.243  0.00  0.00      A    N  
ATOM   4539  S01 CYS A 348     -87.156 113.940  19.031  0.00  0.00      A    S  
ATOM   4540  H   CYS A 348     -86.235 112.808  15.811  0.00  0.00      A    H  
ATOM   4541  HA  CYS A 348     -87.277 115.451  16.634  0.00  0.00      A    H  
ATOM   4542  HB2 CYS A 348     -85.185 113.504  17.690  0.00  0.00      A    H  
ATOM   4543  HB3 CYS A 348     -85.247 115.155  18.222  0.00  0.00      A    H  
ATOM   4544 H011 CYS A 348     -84.870 115.899  13.622  0.00  0.00      A    H  
ATOM   4545 H012 CYS A 348     -86.321 114.937  13.839  0.00  0.00      A    H  
TER   
ENDMDL
MODEL       16
ATOM   4546  N   CYS A 330     -63.669 106.517  12.309  0.00  0.00      A    N1+
ATOM   4547  CA  CYS A 330     -64.016 106.273  13.755  0.00  0.00      A    C  
ATOM   4548  C   CYS A 330     -63.245 107.385  14.496  0.00  0.00      A    C  
ATOM   4549  O   CYS A 330     -62.017 107.486  14.401  0.00  0.00      A    O  
ATOM   4550  CB  CYS A 330     -63.674 104.868  14.294  0.00  0.00      A    C  
ATOM   4551  C01 CYS A 330     -65.874 103.924  15.877  0.00  0.00      A    C  
ATOM   4552  S01 CYS A 330     -64.186 104.591  16.031  0.00  0.00      A    S  
ATOM   4553  C02 CYS A 330     -67.472 105.234  14.407  0.00  0.00      A    C  
ATOM   4554  C03 CYS A 330     -68.555 106.102  14.242  0.00  0.00      A    C  
ATOM   4555  C04 CYS A 330     -69.096 106.734  15.358  0.00  0.00      A    C  
ATOM   4556  C05 CYS A 330     -68.528 106.575  16.622  0.00  0.00      A    C  
ATOM   4557  C06 CYS A 330     -67.463 105.681  16.781  0.00  0.00      A    C  
ATOM   4558  C07 CYS A 330     -66.943 104.991  15.679  0.00  0.00      A    C  
ATOM   4559  HA  CYS A 330     -65.092 106.439  13.797  0.00  0.00      A    H  
ATOM   4560  HB2 CYS A 330     -62.595 104.738  14.257  0.00  0.00      A    H  
ATOM   4561  HB3 CYS A 330     -64.104 104.091  13.661  0.00  0.00      A    H  
ATOM   4562  H1  CYS A 330     -63.759 107.531  12.127  0.00  0.00      A    H  
ATOM   4563  H2  CYS A 330     -62.718 106.254  12.118  0.00  0.00      A    H  
ATOM   4564  H3  CYS A 330     -64.292 106.030  11.689  0.00  0.00      A    H  
ATOM   4565  H02 CYS A 330     -67.035 104.752  13.547  0.00  0.00      A    H  
ATOM   4566  H04 CYS A 330     -69.950 107.376  15.228  0.00  0.00      A    H  
ATOM   4567  H06 CYS A 330     -67.040 105.518  17.763  0.00  0.00      A    H  
ATOM   4568 H012 CYS A 330     -65.915 103.178  15.081  0.00  0.00      A    H  
ATOM   4569 H013 CYS A 330     -66.103 103.373  16.791  0.00  0.00      A    H  
ATOM   4570  N   ASP A 331     -64.026 108.280  15.094  0.00  0.00      A    N  
ATOM   4571  CA  ASP A 331     -63.695 109.696  15.267  0.00  0.00      A    C  
ATOM   4572  C   ASP A 331     -64.967 110.421  15.727  0.00  0.00      A    C  
ATOM   4573  O   ASP A 331     -66.074 109.899  15.570  0.00  0.00      A    O  
ATOM   4574  CB  ASP A 331     -63.184 110.418  13.977  0.00  0.00      A    C  
ATOM   4575  C01 ASP A 331     -64.036 110.204  12.722  0.00  0.00      A    C  
ATOM   4576  O01 ASP A 331     -64.884 111.076  12.447  0.00  0.00      A    O1-
ATOM   4577  O03 ASP A 331     -63.867 109.157  12.054  0.00  0.00      A    O  
ATOM   4578  H   ASP A 331     -65.001 108.038  15.219  0.00  0.00      A    H  
ATOM   4579  HA  ASP A 331     -62.942 109.774  16.053  0.00  0.00      A    H  
ATOM   4580  H02 ASP A 331     -63.098 111.494  14.150  0.00  0.00      A    H  
ATOM   4581  H03 ASP A 331     -62.160 110.123  13.751  0.00  0.00      A    H  
ATOM   4582  N   ALA A 332     -64.767 111.637  16.244  0.00  0.00      A    N  
ATOM   4583  CA  ALA A 332     -65.799 112.566  16.692  0.00  0.00      A    C  
ATOM   4584  C   ALA A 332     -66.848 112.905  15.619  0.00  0.00      A    C  
ATOM   4585  O   ALA A 332     -68.040 112.858  15.917  0.00  0.00      A    O  
ATOM   4586  CB  ALA A 332     -65.109 113.846  17.184  0.00  0.00      A    C  
ATOM   4587  H   ALA A 332     -63.818 111.973  16.318  0.00  0.00      A    H  
ATOM   4588  HA  ALA A 332     -66.323 112.106  17.532  0.00  0.00      A    H  
ATOM   4589  HB1 ALA A 332     -65.835 114.619  17.438  0.00  0.00      A    H  
ATOM   4590  HB2 ALA A 332     -64.511 113.654  18.075  0.00  0.00      A    H  
ATOM   4591  HB3 ALA A 332     -64.445 114.244  16.414  0.00  0.00      A    H  
ATOM   4592  N   SER A 333     -66.406 113.223  14.395  0.00  0.00      A    N  
ATOM   4593  CA  SER A 333     -67.288 113.600  13.287  0.00  0.00      A    C  
ATOM   4594  C   SER A 333     -68.211 112.445  12.849  0.00  0.00      A    C  
ATOM   4595  O   SER A 333     -69.384 112.688  12.568  0.00  0.00      A    O  
ATOM   4596  CB  SER A 333     -66.459 114.148  12.112  0.00  0.00      A    C  
ATOM   4597  O01 SER A 333     -65.723 115.300  12.507  0.00  0.00      A    O  
ATOM   4598  H   SER A 333     -65.419 113.204  14.186  0.00  0.00      A    H  
ATOM   4599  HA  SER A 333     -67.931 114.409  13.638  0.00  0.00      A    H  
ATOM   4600  HB2 SER A 333     -65.782 113.392  11.712  0.00  0.00      A    H  
ATOM   4601  HB3 SER A 333     -67.135 114.428  11.301  0.00  0.00      A    H  
ATOM   4602  H01 SER A 333     -65.196 115.588  11.747  0.00  0.00      A    H  
ATOM   4603  N   CYS A 334     -67.692 111.208  12.870  0.00  0.00      A    N  
ATOM   4604  CA  CYS A 334     -68.444 109.959  12.696  0.00  0.00      A    C  
ATOM   4605  C   CYS A 334     -69.577 109.844  13.733  0.00  0.00      A    C  
ATOM   4606  O   CYS A 334     -70.720 109.595  13.353  0.00  0.00      A    O  
ATOM   4607  CB  CYS A 334     -67.511 108.728  12.765  0.00  0.00      A    C  
ATOM   4608  CD2 CYS A 334     -69.154 106.375  12.868  0.00  0.00      A    C  
ATOM   4609  S01 CYS A 334     -68.016 107.281  11.768  0.00  0.00      A    S  
ATOM   4610  H   CYS A 334     -66.678 111.118  12.979  0.00  0.00      A    H  
ATOM   4611  HA  CYS A 334     -68.886 110.009  11.699  0.00  0.00      A    H  
ATOM   4612  HB2 CYS A 334     -66.534 109.012  12.396  0.00  0.00      A    H  
ATOM   4613  HB3 CYS A 334     -67.331 108.425  13.793  0.00  0.00      A    H  
ATOM   4614 HD22 CYS A 334     -70.078 106.946  12.972  0.00  0.00      A    H  
ATOM   4615 HD23 CYS A 334     -69.425 105.429  12.398  0.00  0.00      A    H  
ATOM   4616  N   CYS A 335     -69.252 110.063  15.017  0.00  0.00      A    N  
ATOM   4617  CA  CYS A 335     -70.204 110.068  16.130  0.00  0.00      A    C  
ATOM   4618  C   CYS A 335     -71.310 111.120  15.925  0.00  0.00      A    C  
ATOM   4619  O   CYS A 335     -72.484 110.752  15.930  0.00  0.00      A    O  
ATOM   4620  CB  CYS A 335     -69.530 110.214  17.514  0.00  0.00      A    C  
ATOM   4621  CD2 CYS A 335     -69.070 107.370  17.801  0.00  0.00      A    C  
ATOM   4622  S01 CYS A 335     -68.233 108.987  17.921  0.00  0.00      A    S  
ATOM   4623  H   CYS A 335     -68.284 110.219  15.271  0.00  0.00      A    H  
ATOM   4624  HA  CYS A 335     -70.725 109.111  16.122  0.00  0.00      A    H  
ATOM   4625  HB2 CYS A 335     -69.076 111.200  17.615  0.00  0.00      A    H  
ATOM   4626  HB3 CYS A 335     -70.288 110.154  18.286  0.00  0.00      A    H  
ATOM   4627 HD22 CYS A 335     -70.152 107.487  17.733  0.00  0.00      A    H  
ATOM   4628 HD23 CYS A 335     -68.895 106.813  18.723  0.00  0.00      A    H  
ATOM   4629  N   ILE A 336     -70.920 112.378  15.670  0.00  0.00      A    N  
ATOM   4630  CA  ILE A 336     -71.761 113.502  15.307  0.00  0.00      A    C  
ATOM   4631  C   ILE A 336     -72.709 113.229  14.113  0.00  0.00      A    C  
ATOM   4632  O   ILE A 336     -73.898 113.538  14.215  0.00  0.00      A    O  
ATOM   4633  CB  ILE A 336     -70.837 114.748  15.131  0.00  0.00      A    C  
ATOM   4634  C01 ILE A 336     -70.747 115.549  16.444  0.00  0.00      A    C  
ATOM   4635  C02 ILE A 336     -70.265 114.792  17.693  0.00  0.00      A    C  
ATOM   4636  C03 ILE A 336     -71.188 115.676  13.966  0.00  0.00      A    C  
ATOM   4637  H   ILE A 336     -69.945 112.657  15.708  0.00  0.00      A    H  
ATOM   4638  HA  ILE A 336     -72.421 113.717  16.143  0.00  0.00      A    H  
ATOM   4639  HB  ILE A 336     -69.826 114.415  14.910  0.00  0.00      A    H  
ATOM   4640 H012 ILE A 336     -70.099 116.410  16.298  0.00  0.00      A    H  
ATOM   4641 H013 ILE A 336     -71.742 115.920  16.654  0.00  0.00      A    H  
ATOM   4642 H021 ILE A 336     -70.041 115.492  18.498  0.00  0.00      A    H  
ATOM   4643 H022 ILE A 336     -71.024 114.106  18.070  0.00  0.00      A    H  
ATOM   4644 H023 ILE A 336     -69.358 114.225  17.504  0.00  0.00      A    H  
ATOM   4645 H031 ILE A 336     -70.599 116.593  13.977  0.00  0.00      A    H  
ATOM   4646 H032 ILE A 336     -70.966 115.161  13.031  0.00  0.00      A    H  
ATOM   4647 H033 ILE A 336     -72.245 115.937  14.002  0.00  0.00      A    H  
ATOM   4648  N   ARG A 337     -72.199 112.621  13.035  0.00  0.00      A    N  
ATOM   4649  CA  ARG A 337     -72.960 112.178  11.878  0.00  0.00      A    C  
ATOM   4650  C   ARG A 337     -74.033 111.139  12.249  0.00  0.00      A    C  
ATOM   4651  O   ARG A 337     -75.200 111.320  11.894  0.00  0.00      A    O  
ATOM   4652  CB  ARG A 337     -71.952 111.669  10.822  0.00  0.00      A    C  
ATOM   4653  C01 ARG A 337     -72.541 111.351   9.448  0.00  0.00      A    C  
ATOM   4654  N01 ARG A 337     -73.303 109.611   7.861  0.00  0.00      A    N1+
ATOM   4655  C02 ARG A 337     -73.004 109.895   9.273  0.00  0.00      A    C  
ATOM   4656  N02 ARG A 337     -74.035 108.410   6.041  0.00  0.00      A    N  
ATOM   4657  C03 ARG A 337     -73.805 108.477   7.352  0.00  0.00      A    C  
ATOM   4658  N03 ARG A 337     -74.079 107.417   8.112  0.00  0.00      A    N  
ATOM   4659  H   ARG A 337     -71.200 112.481  12.946  0.00  0.00      A    H  
ATOM   4660  HA  ARG A 337     -73.471 113.056  11.478  0.00  0.00      A    H  
ATOM   4661  HB2 ARG A 337     -71.225 112.458  10.653  0.00  0.00      A    H  
ATOM   4662  HB3 ARG A 337     -71.371 110.823  11.188  0.00  0.00      A    H  
ATOM   4663  H01 ARG A 337     -73.093 110.373   7.228  0.00  0.00      A    H  
ATOM   4664 H012 ARG A 337     -73.367 112.049   9.344  0.00  0.00      A    H  
ATOM   4665 H013 ARG A 337     -71.827 111.594   8.660  0.00  0.00      A    H  
ATOM   4666 H021 ARG A 337     -73.848 109.180   5.416  0.00  0.00      A    H  
ATOM   4667 H022 ARG A 337     -73.955 109.756   9.786  0.00  0.00      A    H  
ATOM   4668 H022 ARG A 337     -74.410 107.581   5.603  0.00  0.00      A    H  
ATOM   4669 H023 ARG A 337     -72.293 109.205   9.727  0.00  0.00      A    H  
ATOM   4670 H031 ARG A 337     -74.456 106.566   7.729  0.00  0.00      A    H  
ATOM   4671 H032 ARG A 337     -73.921 107.368   9.150  0.00  0.00      A    H  
ATOM   4672  N   GLU A 338     -73.619 110.088  12.968  0.00  0.00      A    N  
ATOM   4673  CA  GLU A 338     -74.485 108.983  13.361  0.00  0.00      A    C  
ATOM   4674  C   GLU A 338     -75.627 109.390  14.306  0.00  0.00      A    C  
ATOM   4675  O   GLU A 338     -76.772 109.045  14.013  0.00  0.00      A    O  
ATOM   4676  CB  GLU A 338     -73.659 107.799  13.898  0.00  0.00      A    C  
ATOM   4677  C01 GLU A 338     -72.858 107.031  12.823  0.00  0.00      A    C  
ATOM   4678  O01 GLU A 338     -74.302 105.320  12.004  0.00  0.00      A    O1-
ATOM   4679  C02 GLU A 338     -73.718 106.391  11.741  0.00  0.00      A    C  
ATOM   4680  O03 GLU A 338     -73.790 106.970  10.638  0.00  0.00      A    O  
ATOM   4681  H   GLU A 338     -72.640 110.015  13.231  0.00  0.00      A    H  
ATOM   4682  HA  GLU A 338     -74.980 108.644  12.457  0.00  0.00      A    H  
ATOM   4683  HB2 GLU A 338     -72.940 108.182  14.614  0.00  0.00      A    H  
ATOM   4684  HB3 GLU A 338     -74.300 107.107  14.449  0.00  0.00      A    H  
ATOM   4685 H012 GLU A 338     -72.151 107.704  12.338  0.00  0.00      A    H  
ATOM   4686 H013 GLU A 338     -72.268 106.249  13.302  0.00  0.00      A    H  
ATOM   4687  N   ILE A 339     -75.346 110.134  15.387  0.00  0.00      A    N  
ATOM   4688  CA  ILE A 339     -76.348 110.567  16.340  0.00  0.00      A    C  
ATOM   4689  C   ILE A 339     -77.393 111.529  15.741  0.00  0.00      A    C  
ATOM   4690  O   ILE A 339     -78.578 111.394  16.039  0.00  0.00      A    O  
ATOM   4691  CB  ILE A 339     -75.669 111.212  17.569  0.00  0.00      A    C  
ATOM   4692  C01 ILE A 339     -74.914 112.542  17.322  0.00  0.00      A    C  
ATOM   4693  C02 ILE A 339     -74.176 113.105  18.544  0.00  0.00      A    C  
ATOM   4694  C03 ILE A 339     -74.841 110.171  18.354  0.00  0.00      A    C  
ATOM   4695  H   ILE A 339     -74.416 110.416  15.669  0.00  0.00      A    H  
ATOM   4696  HA  ILE A 339     -76.889 109.680  16.669  0.00  0.00      A    H  
ATOM   4697  HB  ILE A 339     -76.501 111.481  18.180  0.00  0.00      A    H  
ATOM   4698 H012 ILE A 339     -74.199 112.403  16.522  0.00  0.00      A    H  
ATOM   4699 H013 ILE A 339     -75.600 113.312  16.967  0.00  0.00      A    H  
ATOM   4700 H021 ILE A 339     -74.778 113.026  19.449  0.00  0.00      A    H  
ATOM   4701 H022 ILE A 339     -73.236 112.578  18.713  0.00  0.00      A    H  
ATOM   4702 H023 ILE A 339     -73.935 114.159  18.400  0.00  0.00      A    H  
ATOM   4703 H031 ILE A 339     -74.537 110.546  19.330  0.00  0.00      A    H  
ATOM   4704 H032 ILE A 339     -75.421 109.266  18.535  0.00  0.00      A    H  
ATOM   4705 H033 ILE A 339     -73.941 109.874  17.819  0.00  0.00      A    H  
ATOM   4706  N   SER A 340     -76.956 112.430  14.852  0.00  0.00      A    N  
ATOM   4707  CA  SER A 340     -77.809 113.333  14.102  0.00  0.00      A    C  
ATOM   4708  C   SER A 340     -78.819 112.577  13.218  0.00  0.00      A    C  
ATOM   4709  O   SER A 340     -80.005 112.904  13.250  0.00  0.00      A    O  
ATOM   4710  CB  SER A 340     -76.906 114.258  13.274  0.00  0.00      A    C  
ATOM   4711  O01 SER A 340     -76.124 115.100  14.107  0.00  0.00      A    O  
ATOM   4712  H   SER A 340     -75.971 112.540  14.672  0.00  0.00      A    H  
ATOM   4713  HA  SER A 340     -78.384 113.930  14.814  0.00  0.00      A    H  
ATOM   4714  HB2 SER A 340     -77.519 114.874  12.635  0.00  0.00      A    H  
ATOM   4715  HB3 SER A 340     -76.252 113.686  12.613  0.00  0.00      A    H  
ATOM   4716  H01 SER A 340     -75.279 114.636  14.260  0.00  0.00      A    H  
ATOM   4717  N   LEU A 341     -78.355 111.534  12.511  0.00  0.00      A    N  
ATOM   4718  CA  LEU A 341     -79.216 110.622  11.759  0.00  0.00      A    C  
ATOM   4719  C   LEU A 341     -80.152 109.823  12.679  0.00  0.00      A    C  
ATOM   4720  O   LEU A 341     -81.353 109.799  12.417  0.00  0.00      A    O  
ATOM   4721  CB  LEU A 341     -78.374 109.687  10.864  0.00  0.00      A    C  
ATOM   4722  C01 LEU A 341     -77.912 110.342   9.544  0.00  0.00      A    C  
ATOM   4723  C02 LEU A 341     -79.093 110.673   8.604  0.00  0.00      A    C  
ATOM   4724  C03 LEU A 341     -76.835 109.493   8.842  0.00  0.00      A    C  
ATOM   4725  H   LEU A 341     -77.369 111.303  12.543  0.00  0.00      A    H  
ATOM   4726  HA  LEU A 341     -79.860 111.232  11.124  0.00  0.00      A    H  
ATOM   4727  HB2 LEU A 341     -77.512 109.334  11.433  0.00  0.00      A    H  
ATOM   4728  HB3 LEU A 341     -78.945 108.789  10.620  0.00  0.00      A    H  
ATOM   4729  H01 LEU A 341     -77.435 111.286   9.810  0.00  0.00      A    H  
ATOM   4730 H021 LEU A 341     -78.940 110.308   7.588  0.00  0.00      A    H  
ATOM   4731 H022 LEU A 341     -80.033 110.245   8.956  0.00  0.00      A    H  
ATOM   4732 H023 LEU A 341     -79.238 111.751   8.533  0.00  0.00      A    H  
ATOM   4733 H031 LEU A 341     -76.017 110.124   8.494  0.00  0.00      A    H  
ATOM   4734 H032 LEU A 341     -76.398 108.746   9.506  0.00  0.00      A    H  
ATOM   4735 H033 LEU A 341     -77.217 108.955   7.974  0.00  0.00      A    H  
ATOM   4736  N   LEU A 342     -79.617 109.218  13.751  0.00  0.00      A    N  
ATOM   4737  CA  LEU A 342     -80.388 108.405  14.701  0.00  0.00      A    C  
ATOM   4738  C   LEU A 342     -81.564 109.184  15.324  0.00  0.00      A    C  
ATOM   4739  O   LEU A 342     -82.682 108.672  15.332  0.00  0.00      A    O  
ATOM   4740  CB  LEU A 342     -79.446 107.649  15.688  0.00  0.00      A    C  
ATOM   4741  C01 LEU A 342     -78.122 107.498  17.862  0.00  0.00      A    C  
ATOM   4742  C06 LEU A 342     -80.665 107.647  17.968  0.00  0.00      A    C  
ATOM   4743  C08 LEU A 342     -79.396 108.052  17.185  0.00  0.00      A    C  
ATOM   4744  H   LEU A 342     -78.611 109.269  13.896  0.00  0.00      A    H  
ATOM   4745  HA  LEU A 342     -80.842 107.625  14.089  0.00  0.00      A    H  
ATOM   4746  HB2 LEU A 342     -79.689 106.586  15.641  0.00  0.00      A    H  
ATOM   4747  HB3 LEU A 342     -78.439 107.704  15.283  0.00  0.00      A    H  
ATOM   4748  H08 LEU A 342     -79.306 109.137  17.231  0.00  0.00      A    H  
ATOM   4749 H011 LEU A 342     -78.316 106.594  18.440  0.00  0.00      A    H  
ATOM   4750 H012 LEU A 342     -77.336 107.249  17.145  0.00  0.00      A    H  
ATOM   4751 H013 LEU A 342     -77.702 108.234  18.548  0.00  0.00      A    H  
ATOM   4752 H061 LEU A 342     -80.443 107.104  18.887  0.00  0.00      A    H  
ATOM   4753 H062 LEU A 342     -81.233 108.531  18.258  0.00  0.00      A    H  
ATOM   4754 H063 LEU A 342     -81.331 107.017  17.378  0.00  0.00      A    H  
ATOM   4755  N   CYS A 343     -81.321 110.429  15.752  0.00  0.00      A    N  
ATOM   4756  CA  CYS A 343     -82.337 111.310  16.337  0.00  0.00      A    C  
ATOM   4757  C   CYS A 343     -83.372 111.783  15.291  0.00  0.00      A    C  
ATOM   4758  O   CYS A 343     -84.556 111.883  15.623  0.00  0.00      A    O  
ATOM   4759  CB  CYS A 343     -81.706 112.496  17.101  0.00  0.00      A    C  
ATOM   4760  C01 CYS A 343     -81.666 112.401  19.982  0.00  0.00      A    C  
ATOM   4761  S01 CYS A 343     -80.698 111.918  18.515  0.00  0.00      A    S  
ATOM   4762  C02 CYS A 343     -83.342 110.482  19.890  0.00  0.00      A    C  
ATOM   4763  C03 CYS A 343     -84.649 109.988  19.975  0.00  0.00      A    C  
ATOM   4764  C04 CYS A 343     -85.701 110.877  20.214  0.00  0.00      A    C  
ATOM   4765  C05 CYS A 343     -85.463 112.247  20.329  0.00  0.00      A    C  
ATOM   4766  C06 CYS A 343     -84.157 112.729  20.224  0.00  0.00      A    C  
ATOM   4767  C07 CYS A 343     -83.089 111.853  20.014  0.00  0.00      A    C  
ATOM   4768  C08 CYS A 343     -86.618 113.207  20.561  0.00  0.00      A    C  
ATOM   4769  C10 CYS A 343     -84.928 108.497  19.818  0.00  0.00      A    C  
ATOM   4770  H   CYS A 343     -80.367 110.786  15.735  0.00  0.00      A    H  
ATOM   4771  HA  CYS A 343     -82.896 110.719  17.065  0.00  0.00      A    H  
ATOM   4772  HB2 CYS A 343     -81.055 113.061  16.432  0.00  0.00      A    H  
ATOM   4773  HB3 CYS A 343     -82.466 113.194  17.455  0.00  0.00      A    H  
ATOM   4774  H02 CYS A 343     -82.517 109.802  19.733  0.00  0.00      A    H  
ATOM   4775  H04 CYS A 343     -86.714 110.504  20.288  0.00  0.00      A    H  
ATOM   4776  H06 CYS A 343     -83.974 113.790  20.314  0.00  0.00      A    H  
ATOM   4777 H012 CYS A 343     -81.139 112.048  20.869  0.00  0.00      A    H  
ATOM   4778 H013 CYS A 343     -81.675 113.491  20.037  0.00  0.00      A    H  
ATOM   4779 H082 CYS A 343     -86.252 114.158  20.951  0.00  0.00      A    H  
ATOM   4780 H083 CYS A 343     -87.281 112.802  21.326  0.00  0.00      A    H  
ATOM   4781 H102 CYS A 343     -85.248 108.095  20.780  0.00  0.00      A    H  
ATOM   4782 H103 CYS A 343     -84.019 107.963  19.536  0.00  0.00      A    H  
ATOM   4783  N   GLU A 344     -82.942 112.005  14.038  0.00  0.00      A    N  
ATOM   4784  CA  GLU A 344     -83.823 112.338  12.915  0.00  0.00      A    C  
ATOM   4785  C   GLU A 344     -84.735 111.170  12.506  0.00  0.00      A    C  
ATOM   4786  O   GLU A 344     -85.938 111.377  12.342  0.00  0.00      A    O  
ATOM   4787  CB  GLU A 344     -83.008 112.878  11.716  0.00  0.00      A    C  
ATOM   4788  C01 GLU A 344     -82.589 114.363  11.837  0.00  0.00      A    C  
ATOM   4789  O01 GLU A 344     -84.398 115.314  10.607  0.00  0.00      A    O1-
ATOM   4790  C02 GLU A 344     -83.751 115.340  11.673  0.00  0.00      A    C  
ATOM   4791  O03 GLU A 344     -83.998 116.136  12.601  0.00  0.00      A    O  
ATOM   4792  H   GLU A 344     -81.960 111.883  13.820  0.00  0.00      A    H  
ATOM   4793  HA  GLU A 344     -84.502 113.111  13.263  0.00  0.00      A    H  
ATOM   4794  HB2 GLU A 344     -82.113 112.274  11.578  0.00  0.00      A    H  
ATOM   4795  HB3 GLU A 344     -83.573 112.744  10.794  0.00  0.00      A    H  
ATOM   4796  H01 GLU A 344     -81.849 114.591  11.069  0.00  0.00      A    H  
ATOM   4797  H03 GLU A 344     -82.096 114.546  12.792  0.00  0.00      A    H  
ATOM   4798  N   TYR A 345     -84.176 109.956  12.414  0.00  0.00      A    N  
ATOM   4799  CA  TYR A 345     -84.928 108.718  12.181  0.00  0.00      A    C  
ATOM   4800  C   TYR A 345     -85.873 108.363  13.348  0.00  0.00      A    C  
ATOM   4801  O   TYR A 345     -86.933 107.780  13.114  0.00  0.00      A    O  
ATOM   4802  CB  TYR A 345     -83.957 107.560  11.880  0.00  0.00      A    C  
ATOM   4803  C01 TYR A 345     -83.608 107.368  10.417  0.00  0.00      A    C  
ATOM   4804  O01 TYR A 345     -82.677 106.651   6.399  0.00  0.00      A    O  
ATOM   4805  C02 TYR A 345     -84.367 106.452   9.667  0.00  0.00      A    C  
ATOM   4806  C03 TYR A 345     -84.053 106.207   8.324  0.00  0.00      A    C  
ATOM   4807  C04 TYR A 345     -82.984 106.887   7.706  0.00  0.00      A    C  
ATOM   4808  C05 TYR A 345     -82.227 107.815   8.449  0.00  0.00      A    C  
ATOM   4809  C06 TYR A 345     -82.539 108.054   9.802  0.00  0.00      A    C  
ATOM   4810  H   TYR A 345     -83.169 109.868  12.536  0.00  0.00      A    H  
ATOM   4811  HA  TYR A 345     -85.556 108.875  11.301  0.00  0.00      A    H  
ATOM   4812  HB2 TYR A 345     -83.059 107.619  12.493  0.00  0.00      A    H  
ATOM   4813  HB3 TYR A 345     -84.434 106.621  12.159  0.00  0.00      A    H  
ATOM   4814  H01 TYR A 345     -83.261 105.997   5.986  0.00  0.00      A    H  
ATOM   4815  H02 TYR A 345     -85.190 105.917  10.120  0.00  0.00      A    H  
ATOM   4816  H03 TYR A 345     -84.656 105.481   7.809  0.00  0.00      A    H  
ATOM   4817  H05 TYR A 345     -81.400 108.345   7.995  0.00  0.00      A    H  
ATOM   4818  H06 TYR A 345     -81.942 108.761  10.351  0.00  0.00      A    H  
ATOM   4819  N   CYS A 346     -85.498 108.753  14.574  0.00  0.00      A    N  
ATOM   4820  CA  CYS A 346     -86.320 108.645  15.789  0.00  0.00      A    C  
ATOM   4821  C   CYS A 346     -87.548 109.593  15.740  0.00  0.00      A    C  
ATOM   4822  O   CYS A 346     -88.570 109.299  16.362  0.00  0.00      A    O  
ATOM   4823  CB  CYS A 346     -85.471 108.846  17.070  0.00  0.00      A    C  
ATOM   4824  S01 CYS A 346     -86.223 108.142  18.576  0.00  0.00      A    S  
ATOM   4825  H   CYS A 346     -84.565 109.138  14.672  0.00  0.00      A    H  
ATOM   4826  HA  CYS A 346     -86.703 107.623  15.806  0.00  0.00      A    H  
ATOM   4827  HB2 CYS A 346     -84.514 108.338  16.962  0.00  0.00      A    H  
ATOM   4828  HB3 CYS A 346     -85.239 109.900  17.226  0.00  0.00      A    H  
ATOM   4829  N   GLY A 347     -87.458 110.671  14.948  0.00  0.00      A    N  
ATOM   4830  CA  GLY A 347     -88.564 111.568  14.615  0.00  0.00      A    C  
ATOM   4831  C   GLY A 347     -88.377 112.955  15.241  0.00  0.00      A    C  
ATOM   4832  O   GLY A 347     -89.299 113.770  15.201  0.00  0.00      A    O  
ATOM   4833  H   GLY A 347     -86.582 110.860  14.483  0.00  0.00      A    H  
ATOM   4834  HA2 GLY A 347     -88.592 111.686  13.532  0.00  0.00      A    H  
ATOM   4835  HA3 GLY A 347     -89.526 111.155  14.914  0.00  0.00      A    H  
ATOM   4836  N   CYS A 348     -87.201 113.233  15.809  0.00  0.00      A    N  
ATOM   4837  CA  CYS A 348     -86.834 114.456  16.519  0.00  0.00      A    C  
ATOM   4838  C   CYS A 348     -85.857 115.345  15.695  0.00  0.00      A    C  
ATOM   4839  O   CYS A 348     -85.043 116.077  16.252  0.00  0.00      A    O  
ATOM   4840  CB  CYS A 348     -86.259 114.050  17.890  0.00  0.00      A    C  
ATOM   4841  N01 CYS A 348     -85.915 115.305  14.372  0.00  0.00      A    N  
ATOM   4842  S01 CYS A 348     -87.571 113.497  19.038  0.00  0.00      A    S  
ATOM   4843  H   CYS A 348     -86.457 112.549  15.824  0.00  0.00      A    H  
ATOM   4844  HA  CYS A 348     -87.710 115.084  16.689  0.00  0.00      A    H  
ATOM   4845  HB2 CYS A 348     -85.525 113.251  17.763  0.00  0.00      A    H  
ATOM   4846  HB3 CYS A 348     -85.727 114.873  18.347  0.00  0.00      A    H  
ATOM   4847 H011 CYS A 348     -85.223 115.807  13.798  0.00  0.00      A    H  
ATOM   4848 H012 CYS A 348     -86.618 114.747  13.917  0.00  0.00      A    H  
TER   
ENDMDL
MODEL       17
ATOM   4849  N   CYS A 330     -63.710 106.283  11.547  0.00  0.00      A    N1+
ATOM   4850  CA  CYS A 330     -64.005 106.397  13.019  0.00  0.00      A    C  
ATOM   4851  C   CYS A 330     -63.289 107.702  13.463  0.00  0.00      A    C  
ATOM   4852  O   CYS A 330     -62.178 107.986  13.001  0.00  0.00      A    O  
ATOM   4853  CB  CYS A 330     -63.530 105.159  13.824  0.00  0.00      A    C  
ATOM   4854  C01 CYS A 330     -65.493 104.234  15.697  0.00  0.00      A    C  
ATOM   4855  S01 CYS A 330     -63.939 105.185  15.609  0.00  0.00      A    S  
ATOM   4856  C02 CYS A 330     -67.375 105.257  14.339  0.00  0.00      A    C  
ATOM   4857  C03 CYS A 330     -68.547 106.013  14.238  0.00  0.00      A    C  
ATOM   4858  C04 CYS A 330     -69.086 106.597  15.384  0.00  0.00      A    C  
ATOM   4859  C05 CYS A 330     -68.427 106.505  16.610  0.00  0.00      A    C  
ATOM   4860  C06 CYS A 330     -67.258 105.744  16.702  0.00  0.00      A    C  
ATOM   4861  C07 CYS A 330     -66.731 105.109  15.571  0.00  0.00      A    C  
ATOM   4862  HA  CYS A 330     -65.085 106.526  13.087  0.00  0.00      A    H  
ATOM   4863  HB2 CYS A 330     -62.445 105.062  13.742  0.00  0.00      A    H  
ATOM   4864  HB3 CYS A 330     -63.936 104.246  13.387  0.00  0.00      A    H  
ATOM   4865  H1  CYS A 330     -62.849 106.782  11.377  0.00  0.00      A    H  
ATOM   4866  H2  CYS A 330     -63.591 105.324  11.271  0.00  0.00      A    H  
ATOM   4867  H3  CYS A 330     -64.442 106.699  10.998  0.00  0.00      A    H  
ATOM   4868  H02 CYS A 330     -66.951 104.805  13.455  0.00  0.00      A    H  
ATOM   4869  H04 CYS A 330     -69.999 107.164  15.305  0.00  0.00      A    H  
ATOM   4870  H06 CYS A 330     -66.750 105.654  17.652  0.00  0.00      A    H  
ATOM   4871 H012 CYS A 330     -65.503 103.430  14.960  0.00  0.00      A    H  
ATOM   4872 H013 CYS A 330     -65.525 103.726  16.663  0.00  0.00      A    H  
ATOM   4873  N   ASP A 331     -63.957 108.462  14.336  0.00  0.00      A    N  
ATOM   4874  CA  ASP A 331     -63.579 109.749  14.931  0.00  0.00      A    C  
ATOM   4875  C   ASP A 331     -64.851 110.295  15.620  0.00  0.00      A    C  
ATOM   4876  O   ASP A 331     -65.918 109.679  15.537  0.00  0.00      A    O  
ATOM   4877  CB  ASP A 331     -62.991 110.842  13.973  0.00  0.00      A    C  
ATOM   4878  C01 ASP A 331     -63.921 111.456  12.921  0.00  0.00      A    C  
ATOM   4879  O01 ASP A 331     -64.961 110.864  12.571  0.00  0.00      A    O1-
ATOM   4880  O03 ASP A 331     -63.597 112.575  12.471  0.00  0.00      A    O  
ATOM   4881  H   ASP A 331     -64.845 108.127  14.693  0.00  0.00      A    H  
ATOM   4882  HA  ASP A 331     -62.847 109.541  15.712  0.00  0.00      A    H  
ATOM   4883  H02 ASP A 331     -62.625 111.666  14.588  0.00  0.00      A    H  
ATOM   4884  H03 ASP A 331     -62.114 110.454  13.458  0.00  0.00      A    H  
ATOM   4885  N   ALA A 332     -64.720 111.465  16.255  0.00  0.00      A    N  
ATOM   4886  CA  ALA A 332     -65.818 112.252  16.809  0.00  0.00      A    C  
ATOM   4887  C   ALA A 332     -66.868 112.679  15.764  0.00  0.00      A    C  
ATOM   4888  O   ALA A 332     -68.058 112.650  16.073  0.00  0.00      A    O  
ATOM   4889  CB  ALA A 332     -65.223 113.486  17.501  0.00  0.00      A    C  
ATOM   4890  H   ALA A 332     -63.807 111.886  16.329  0.00  0.00      A    H  
ATOM   4891  HA  ALA A 332     -66.328 111.643  17.558  0.00  0.00      A    H  
ATOM   4892  HB1 ALA A 332     -66.004 114.166  17.844  0.00  0.00      A    H  
ATOM   4893  HB2 ALA A 332     -64.633 113.202  18.372  0.00  0.00      A    H  
ATOM   4894  HB3 ALA A 332     -64.570 114.036  16.819  0.00  0.00      A    H  
ATOM   4895  N   SER A 333     -66.435 113.049  14.549  0.00  0.00      A    N  
ATOM   4896  CA  SER A 333     -67.312 113.481  13.454  0.00  0.00      A    C  
ATOM   4897  C   SER A 333     -68.277 112.359  13.021  0.00  0.00      A    C  
ATOM   4898  O   SER A 333     -69.452 112.632  12.778  0.00  0.00      A    O  
ATOM   4899  CB  SER A 333     -66.485 113.967  12.242  0.00  0.00      A    C  
ATOM   4900  O01 SER A 333     -65.280 114.619  12.623  0.00  0.00      A    O  
ATOM   4901  H   SER A 333     -65.449 113.043  14.333  0.00  0.00      A    H  
ATOM   4902  HA  SER A 333     -67.900 114.323  13.823  0.00  0.00      A    H  
ATOM   4903  HB2 SER A 333     -66.216 113.131  11.594  0.00  0.00      A    H  
ATOM   4904  HB3 SER A 333     -67.097 114.638  11.637  0.00  0.00      A    H  
ATOM   4905  H01 SER A 333     -64.577 113.925  12.565  0.00  0.00      A    H  
ATOM   4906  N   CYS A 334     -67.777 111.115  12.989  0.00  0.00      A    N  
ATOM   4907  CA  CYS A 334     -68.540 109.883  12.773  0.00  0.00      A    C  
ATOM   4908  C   CYS A 334     -69.670 109.737  13.811  0.00  0.00      A    C  
ATOM   4909  O   CYS A 334     -70.814 109.495  13.429  0.00  0.00      A    O  
ATOM   4910  CB  CYS A 334     -67.611 108.648  12.798  0.00  0.00      A    C  
ATOM   4911  CD2 CYS A 334     -69.211 106.267  12.892  0.00  0.00      A    C  
ATOM   4912  S01 CYS A 334     -68.143 107.233  11.767  0.00  0.00      A    S  
ATOM   4913  H   CYS A 334     -66.762 111.005  13.083  0.00  0.00      A    H  
ATOM   4914  HA  CYS A 334     -68.985 109.970  11.780  0.00  0.00      A    H  
ATOM   4915  HB2 CYS A 334     -66.628 108.935  12.436  0.00  0.00      A    H  
ATOM   4916  HB3 CYS A 334     -67.430 108.324  13.819  0.00  0.00      A    H  
ATOM   4917 HD22 CYS A 334     -70.150 106.804  13.034  0.00  0.00      A    H  
ATOM   4918 HD23 CYS A 334     -69.459 105.314  12.422  0.00  0.00      A    H  
ATOM   4919  N   CYS A 335     -69.339 109.928  15.098  0.00  0.00      A    N  
ATOM   4920  CA  CYS A 335     -70.283 109.910  16.217  0.00  0.00      A    C  
ATOM   4921  C   CYS A 335     -71.385 110.970  16.041  0.00  0.00      A    C  
ATOM   4922  O   CYS A 335     -72.562 110.610  16.045  0.00  0.00      A    O  
ATOM   4923  CB  CYS A 335     -69.598 110.049  17.599  0.00  0.00      A    C  
ATOM   4924  CD2 CYS A 335     -68.968 107.248  17.822  0.00  0.00      A    C  
ATOM   4925  S01 CYS A 335     -68.214 108.904  17.942  0.00  0.00      A    S  
ATOM   4926  H   CYS A 335     -68.371 110.086  15.347  0.00  0.00      A    H  
ATOM   4927  HA  CYS A 335     -70.794 108.947  16.196  0.00  0.00      A    H  
ATOM   4928  HB2 CYS A 335     -69.209 111.058  17.737  0.00  0.00      A    H  
ATOM   4929  HB3 CYS A 335     -70.340 109.906  18.376  0.00  0.00      A    H  
ATOM   4930 HD22 CYS A 335     -70.057 107.307  17.796  0.00  0.00      A    H  
ATOM   4931 HD23 CYS A 335     -68.729 106.684  18.725  0.00  0.00      A    H  
ATOM   4932  N   ILE A 336     -70.983 112.230  15.819  0.00  0.00      A    N
[truncated: 361,766 more chars]
